# Supplementary material for: Adiposity QTL Adip20 decomposes into at least four loci when dissected using congenic strains
Source: PLoS One. 2017 Dec 1;12(12):e0188972. doi: 10.1371/journal.pone.0188972 (PMC5711020; doi:10.1371/journal.pone.0188972)
Supplement: S1 Table — Markers used for genotyping and their physical positions on chromosome 9. (XLSX) [file pone.0188972.s001.xlsx]

## Sheet: Supplemental Table 2 - near fin
Markers	Position, bp
rs3694533	4020320
rs31289869	4.06218e+06
rs6167568	6643071
rs33659069	6854121
rs3661373	8130499
D9MIT250	8393623
D9MIT2501	8397896
D9Mit218	9025264
rs13480065	9290507
rs3719348	16216596
rs13480087	18025822
rs13480092	19122362
rs13480103	23408351
rs13480112	26606346
rs13475347	26985541
rs3716314	3.27342e+07
rs13480130	33291503
rs3655898	33679584
D9Mit297	34067544
rs3711756	34458843
rs3659084	34838588
rs30437276	35212456
rs30127992	35364085
rs13480141	36947062
D9Mit67	37032110
D9Mit91	37242066
D9Mit205	37298324
D9Mit2	37394901
rs33763745	38179946
rs30470177	39630914
rs37806242	39643574
rs13480150	39724361
rs3679181	40548025
rs3714664	40707063
rs3703885	41437992
rs33756006	42330250
rs3675844	42357622
rs48176249	42557634
rs47480058	42779419
rs4135590	42988102
rs33706606	43198197
rs30426445	43582936
rs29687664	43840732
rs32595056	44142554
rs32600517	44150949
D9Mit25	44339897
rs13462199	44636817
rs4227612	45861664
rs33745945	46416996
rs3699026	48789607
rs30353028	50528619
D9MIT97	50679791
D9MIT971	50752118
rs30443026	51068528
rs3699358	51715919
rs6167828	51939407
rs3659314	52043734
rs6234046	52169076
rs13480194	52312796
rs3723670	52514797
rs4227650	52673204
rs3685939	53460928
rs29645267	53884417
rs48620861	54166347
rs33670508	54195262
rs3680403	54228120
rs29835751	54242578
rs30089733	54263674
rs225183040	54268973
rs29736523	54286769
rs13480208	55192290
rs13480211	55693874
rs3666398	56586959
rs30136123	56632359
rs30424912	56675872
rs3677551	56705334
rs29785790	56728494
rs30437080	56733222
rs30226504	56733277
rs29946730	56742150
rs13480214	56849957
rs33726241	56917776
rs13480215	57059933
rs29880999	57244188
rs33771359	57245842
rs4227682	57253061
D9MIT21	57684209
rs30042362	57740082
rs29737283	57910842
rs4227694	58262382
rs3685575	59390443
rs29794257	59714184
rs6224703	59987365
rs33779046	60180786
rs33642294	61055651
rs30280752	61069252
rs3714012	61156532
rs4227706	62378692
rs3655717	6.54652e+07
D9Mit32	67244038
rs6174757	68138487
rs3721056	71032447
rs3154890	71291333
rs30145295	72409274
D9MIT1231	73664453
rs3724833	74888070
D9Mit306	77605380
rs6257131	78662874
rs3668451	79146159
rs4222028	79769457
rs3698994	79973229
rs3676124	83120331
rs3700596	86305097
rs13480320	86618402
rs3669564	87885543
rs13480340	90683199
D9MIT198	91281970
rs13480351	94284388
rs29789189	96025992
rs3689336	96412476
rs3692530	98349028
D9Mit182	101528818
rs3717654	101984792
rs13480388	104113506
rs13480395	105143603
rs3711089	105491662
rs13480398	105774381
rs29599615	105862023
rs13480399	106284924
rs3023231	106888924
rs4227916	108052493
rs13480406	108480836
rs3685576	109059378
D9Mit37	110762590
D9MIT3501	111401710
rs13480421	111858756
rs3679771	112866210
rs3721068	113915009
rs6320810	115155973
rs29829423	115253951
rs33651865	115782623
D9MIT201	117436166
rs3669563	117918763
rs3694852	119670045
D9Mit152	121812590
rs6304156	123153989
rs3706619	123642538
rs8254399	124029280
