# Supplementary material for: Adiposity QTL Adip20 decomposes into at least four loci when dissected using congenic strains
Source: PLoS One. 2017 Dec 1;12(12):e0188972. doi: 10.1371/journal.pone.0188972 (PMC5711020; doi:10.1371/journal.pone.0188972)
Supplement: S3 Table — Statistics for descriptive and normality tests of gonadal adipose depot weight in congenic populations. (XLSX) [file pone.0188972.s003.xlsx]

## Sheet: Sheet1
Data n=1293	Mean	Std.Dev	Median	Minimum	Maximum	skewness	kurtosis	Lilliefors (Kolmogorov-Smirnov) normality test		Distribution in association analyses
								D	p-value
untransformed	0.507224	0.246457	0.45	0.06	1.78	1.27985	5.10528	0.10726	2.2e-16	NA
log-transformed	-0.787624	0.468228	-0.798508	-2.81341	0.576613	-0.0355688	3.05477	0.023961	0.07881	log-normal

## Sheet: Sheet2
Population	Sample Size	Mean	Minimum	Maximum	Std.Dev	K-S d	p	Lilliefors	Expected Normal
129P3/J	30	0.450667	0.13	1.02	0.238196	0.18422	>0.20	<0.05	yes
C57BL/6ByJ	45	0.658889	0.16	1.76	0.375937	0.18564	<0.10	<0.01	yes
F2	225	1.26342	0.22	2.97	0.522449	0.04078	>0.2	>0.2	Yes
F2-HF	112	1.67761	0.113	3.166	0.540523	0.04106	>0.2	>0.2	Yes
N2 (F1 x 129)	100	0.9086	0.04	2	0.444197	0.10068	>0.2	<0.05	Yes
N2 (F1 x B6)	92	1.1212	0.21	2.67	0.531316	0.10591	>0.2	<0.05	Yes
N3 (N2 x B6)	58	0.845172	0.37	1.9	0.372277	0.11813	>0.2	<0.05	Yes
N4 (N3 x B6)	36	0.695278	0.27	1.62	0.319754	0.11813	>0.2	<0.05	Yes
N6 (N5 x B6)	65	0.680923	0.27	1.83	0.332644	0.16155	<0.10	<0.01	yes
Consomic B6.129-Chr9	46	0.468696	0.15	0.98	0.208642	0.12532	>0.20	<0.10	yes
Consomic 129.B6-Chr9	16	0.305	0.13	0.52	0.104435	0.10591	>0.20	>0.20	Yes
Congenic B6.129-Adip20	1293	0.507224	0.06	1.78	0.246457	0.10726	<0.01	<0.01	No
