# Supplementary material for: Adiposity QTL Adip20 decomposes into at least four loci when dissected using congenic strains
Source: PLoS One. 2017 Dec 1;12(12):e0188972. doi: 10.1371/journal.pone.0188972 (PMC5711020; doi:10.1371/journal.pone.0188972)
Supplement: S6 Table — Narrow analysis of gonadal depot weight in the 12 congenic strains (with numbers of mice ≥12 mice/strain, and all mice having full-length donor regions): general linear model (GLM), least square means, and post hoc Fisher’s least significance difference (LSD) tests. N = Numbers of mice in each group with and without a donor region (donor genotype 129/B6; host genotype B6/B6). The donor group includes only mice with full-length length donor regions. (XLSX) [file pone.0188972.s006.xlsx]

## Sheet: Sheet1
1. GLM result for 12 congenic strains with full length donor fragment
Effect	Univariate Tests of Significance for Gonadal (Data_Congenics_only.sta) Sigma-restricted parameterization Type I decomposition; Std. Error of Estimate: 0.2208 Include condition: v3="ss.1" OR v3="ss.1.1" OR v3="ss.3" OR v3="ss.3.1" OR v3="ss.3.1.1" OR v3="ss.3.1.1.1" OR v3="ss.3.1.1.2" OR v3="ss.3.1.1.4" OR v3="ss.3.1.4.1" OR v3="ss.4" OR v3="ss.4.1" OR v3="ss.4.4" Exclude condition: v9="partial"
	SS	Degr. of	MS	F	p
Intercept	227.598	1	227.598	4668.11	0
strain	4.34891	11	0.395355	8.10885	1.18683e-13
Full_length_donor	0.473022	1	0.473022	9.70183	0.00189634
strain*Full_length_donor	0.751543	11	0.0683221	1.40131	0.16649
Error	46.0744	945	0.048756
Note: Only strains with sample size >=12 /strain/genotype are included.
2. Least square means of adipose depot
Cell No.	strain*Full_length_donor; LS Means (Data_Congenics_only.sta) Current effect: F(11, 945)=1.4013, p=.16649 (Computed for covariates at their means) Include condition: v3="ss.1" OR v3="ss.1.1" OR v3="ss.3" OR v3="ss.3.1" OR v3="ss.3.1.1" OR v3="ss.3.1.1.1" OR v3="ss.3.1.1.2" OR v3="ss.3.1.1.4" OR v3="ss.3.1.4.1" OR v3="ss.4" OR v3="ss.4.1" OR v3="ss.4.4" Exclude condition: v9="partial"
	strain	Full_length_donor	Gonadal	Gonadal	Gonadal	Gonadal	N	Retain phenotype
1	ss.1	Donor	0.567368	0.0506567	0.467956	0.666781	19
2	ss.1	Host	0.506393	0.0282715	0.450911	0.561876	61	Adip20-
3	ss.1.1	Donor	0.623125	0.0318708	0.560579	0.685671	48
4	ss.1.1	Host	0.504516	0.0228967	0.459582	0.54945	93	Adip20+
5	ss.3	Donor	0.518333	0.0403138	0.439218	0.597448	30
6	ss.3	Host	0.519792	0.0318708	0.457246	0.582337	48	Adip20-
7	ss.3.1	Donor	0.60234	0.0322081	0.539133	0.665548	47
8	ss.3.1	Host	0.506818	0.0271795	0.453479	0.560157	66	Adip20+
9	ss.3.1.1	Donor	0.518235	0.0378682	0.44392	0.592551	34
10	ss.3.1.1	Host	0.487727	0.0271795	0.434388	0.541067	66	Adip20-
11	ss.3.1.1.1	Donor	0.379623	0.0303303	0.3201	0.439145	53
12	ss.3.1.1.1	Host	0.39473	0.0256684	0.344356	0.445103	74	Adip20-
13	ss.3.1.1.2	Donor	0.394667	0.0570123	0.282781	0.506552	15
14	ss.3.1.1.2	Host	0.403684	0.0506567	0.304271	0.503097	19	Adip20-
15	ss.3.1.1.4	Donor	0.310385	0.0433039	0.225402	0.395368	26
16	ss.3.1.1.4	Host	0.331667	0.0368013	0.259445	0.403888	36	Adip20-
17	ss.3.1.4.1	Donor	0.503846	0.061241	0.383662	0.62403	13
18	ss.3.1.4.1	Host	0.529167	0.0637417	0.404075	0.654258	12	Adip20-
19	ss.4	Donor	0.59359	0.0353575	0.524201	0.662978	39
20	ss.4	Host	0.465758	0.0271795	0.412418	0.519097	66	Adip20+
21	ss.4.1	Donor	0.489444	0.0520449	0.387308	0.591581	18
22	ss.4.1	Host	0.436538	0.0433039	0.351555	0.521521	26	Adip20-
23	ss.4.4	Donor	0.476429	0.0417287	0.394537	0.55832	28
24	ss.4.4	Host	0.494688	0.0390336	0.418085	0.57129	32	Adip20-
N=Numbers of mice in the groups with ("donor", genotype 129/B6) and without ("host", genotype B6/B6) a donor region. The "donor" group includes only mice with full-length length donor regions. We show an analysis of mice with both partial and full-length donor regions in Supplemental Table 8 and the means and SD for each genotype groups in Supplemental Table 4
3. Post hoc Fisher's LSD tests
Cell No.	LSD test; variable Gonadal (Data_Congenics_only.sta) Probabilities for Post Hoc Tests Error: Between MSE = .04876, df = 945.00 Include condition: v3="ss.1" OR v3="ss.1.1" OR v3="ss.3" OR v3="ss.3.1" OR v3="ss.3.1.1" OR v3="ss.3.1.1.1" OR v3="ss.3.1.1.2" OR v3="ss.3.1.1.4" OR v3="ss.3.1.4.1" OR v3="ss.4" OR v3="ss.4.1" OR v3="ss.4.4" Exclude condition: v9="partial"
	strain	Full_length_donor	{1}	{2}	{3}	{4}	{5}	{6}	{7}	{8}	{9}	{10}	{11}	{12}	{13}	{14}	{15}	{16}	{17}	{18}	{19}	{20}	{21}	{22}	{23}	{24}
1	ss.1	Donor		0.293492	0.351767	0.258502	0.448992	0.426841	0.560311	0.292485	0.43744	0.166269	0.00152156	0.00243087	0.0237714	0.0225435	0.000123009	0.000177253	0.424343	0.639037	0.671328	0.0774632	0.283579	0.0499233	0.166187	0.256032
2	ss.1	Host	0.293492		0.00626018	0.958857	0.808454	0.753219	0.0253997	0.991361	0.802193	0.634208	0.00229531	0.00353554	0.0794659	0.0769688	0.00016011	0.000176767	0.969883	0.744049	0.0543903	0.300389	0.774814	0.177099	0.552324	0.808152
3	ss.1.1	Donor	0.351767	0.00626018		0.0025752	0.041714	0.0220889	0.64655	0.00559972	0.0343338	0.00126963	4.04031e-08	3.11984e-08	0.000491057	0.000259506	8.21916e-09	3.03665e-09	0.0843627	0.187679	0.535099	0.000182495	0.0287332	0.000543533	0.00531429	0.0109679
4	ss.1.1	Host	0.258502	0.958857	0.0025752		0.765748	0.697175	0.0134802	0.948366	0.756612	0.636741	0.0010519	0.00146065	0.0741019	0.0700231	7.95501e-05	7.17844e-05	0.991826	0.715972	0.034728	0.275724	0.791012	0.165545	0.555263	0.828107
5	ss.3	Donor	0.448992	0.808454	0.041714	0.765748		0.977367	0.103849	0.812833	0.998586	0.529179	0.00608233	0.00985014	0.0768694	0.0768982	0.000461041	0.000653629	0.843407	0.885816	0.16081	0.279815	0.660887	0.167145	0.470332	0.673569
6	ss.3	Host	0.426841	0.753219	0.0220889	0.697175	0.977367		0.0687991	0.756835	0.974921	0.444161	0.00149022	0.00230536	0.0557056	0.0526745	0.000105261	0.000119041	0.81739	0.895368	0.121397	0.197362	0.619116	0.121865	0.4091	0.618476
7	ss.3.1	Donor	0.560311	0.0253997	0.64655	0.0134802	0.103849	0.0687991		0.0236409	0.0910099	0.00665635	5.74559e-07	5.55231e-07	0.00156537	0.000970496	7.99955e-08	4.03853e-08	0.154936	0.305814	0.854867	0.00123323	0.0654143	0.00218573	0.0171065	0.0336563
8	ss.3.1	Host	0.292485	0.991361	0.00559972	0.948366	0.812833	0.756835	0.0236409		0.806559	0.619536	0.00184368	0.00278627	0.0761064	0.0731297	0.000130142	0.000137445	0.964629	0.747134	0.0519885	0.285686	0.76737	0.169577	0.541852	0.798749
9	ss.3.1.1	Donor	0.43744	0.802193	0.0343338	0.756612	0.998586	0.974921	0.0910099	0.806559		0.512947	0.0043708	0.00706412	0.0713252	0.0704292	0.000318428	0.000430462	0.841649	0.882817	0.146148	0.260524	0.654749	0.155887	0.458323	0.66512
10	ss.3.1.1	Host	0.166269	0.634208	0.00126963	0.636741	0.529179	0.444161	0.00665635	0.619536	0.512947		0.00807845	0.0130322	0.140971	0.144092	0.000546634	0.000674272	0.809937	0.549971	0.0178068	0.567751	0.976674	0.316981	0.820564	0.883689
11	ss.3.1.1.1	Donor	0.00152156	0.00229531	4.04031e-08	0.0010519	0.00608233	0.00149022	5.74559e-07	0.00184368	0.0043708	0.00807845		0.703878	0.815844	0.683712	0.190646	0.314868	0.0694232	0.0343938	4.957e-06	0.0346948	0.0685983	0.281961	0.0608865	0.0201369
12	ss.3.1.1.1	Host	0.00243087	0.00353554	3.11984e-08	0.00146065	0.00985014	0.00230536	5.55231e-07	0.00278627	0.00706412	0.0130322	0.703878		0.999195	0.874742	0.094164	0.1602	0.100664	0.0507101	6.02454e-06	0.057746	0.10298	0.406449	0.0957229	0.0326396
13	ss.3.1.1.2	Donor	0.0237714	0.0794659	0.000491057	0.0741019	0.0768694	0.0557056	0.00156537	0.0761064	0.0713252	0.140971	0.815844	0.999195		0.905904	0.2394	0.353434	0.192257	0.116109	0.00310102	0.260631	0.219839	0.558785	0.247463	0.148061
14	ss.3.1.1.2	Host	0.0225435	0.0769688	0.000259506	0.0700231	0.0768982	0.0526745	0.000970496	0.0731297	0.0704292	0.144092	0.683712	0.874742	0.905904		0.161846	0.250355	0.207885	0.123606	0.00217197	0.280521	0.237971	0.622137	0.267976	0.155062
15	ss.3.1.1.4	Donor	0.000123009	0.00016011	8.21916e-09	7.95501e-05	0.000461041	0.000105261	7.99955e-08	0.000130142	0.000318428	0.000546634	0.190646	0.094164	0.2394	0.161846		0.708123	0.0100494	0.00462086	4.88968e-07	0.00243922	0.00831133	0.039676	0.00587281	0.0016207
16	ss.3.1.1.4	Host	0.000177253	0.000176767	3.03665e-09	7.17844e-05	0.000653629	0.000119041	4.03853e-08	0.000137445	0.000430462	0.000674272	0.314868	0.1602	0.353434	0.250355	0.708123		0.0161488	0.00741666	3.47404e-07	0.00346066	0.013488	0.0652944	0.00941758	0.00244064
17	ss.3.1.4.1	Donor	0.424343	0.969883	0.0843627	0.991826	0.843407	0.81739	0.154936	0.964629	0.841649	0.809937	0.0694232	0.100664	0.192257	0.207885	0.0100494	0.0161488		0.774595	0.204722	0.569848	0.857823	0.369744	0.711483	0.89967
18	ss.3.1.4.1	Host	0.639037	0.744049	0.187679	0.715972	0.885816	0.895368	0.305814	0.747134	0.882817	0.549971	0.0343938	0.0507101	0.116109	0.123606	0.00462086	0.00741666	0.774595		0.377017	0.36039	0.629414	0.229654	0.488963	0.644691
19	ss.4	Donor	0.671328	0.0543903	0.535099	0.034728	0.16081	0.121397	0.854867	0.0519885	0.146148	0.0178068	4.957e-06	6.02454e-06	0.00310102	0.00217197	4.88968e-07	3.47404e-07	0.204722	0.377017		0.00424396	0.0982111	0.00506822	0.0324389	0.0607039
20	ss.4	Host	0.0774632	0.300389	0.000182495	0.275724	0.279815	0.197362	0.00123323	0.285686	0.260524	0.567751	0.0346948	0.057746	0.260631	0.280521	0.00243922	0.00346066	0.569848	0.36039	0.00424396		0.686727	0.567795	0.830376	0.543182
21	ss.4.1	Donor	0.283579	0.774814	0.0287332	0.791012	0.660887	0.619116	0.0654143	0.76737	0.654749	0.976674	0.0685983	0.10298	0.219839	0.237971	0.00831133	0.013488	0.857823	0.629414	0.0982111	0.686727		0.434748	0.845343	0.935783
22	ss.4.1	Host	0.0499233	0.177099	0.000543533	0.165545	0.167145	0.121865	0.00218573	0.169577	0.155887	0.316981	0.281961	0.406449	0.558785	0.622137	0.039676	0.0652944	0.369744	0.229654	0.00506822	0.567795	0.434748		0.50729	0.318818
23	ss.4.4	Donor	0.166187	0.552324	0.00531429	0.555263	0.470332	0.4091	0.0171065	0.541852	0.458323	0.820564	0.0608865	0.0957229	0.247463	0.267976	0.00587281	0.00941758	0.711483	0.488963	0.0324389	0.830376	0.845343	0.50729		0.74938
24	ss.4.4	Host	0.256032	0.808152	0.0109679	0.828107	0.673569	0.618476	0.0336563	0.798749	0.66512	0.883689	0.0201369	0.0326396	0.148061	0.155062	0.0016207	0.00244064	0.89967	0.644691	0.0607039	0.543182	0.935783	0.318818	0.74938
