# Supplementary material for: Adiposity QTL Adip20 decomposes into at least four loci when dissected using congenic strains
Source: PLoS One. 2017 Dec 1;12(12):e0188972. doi: 10.1371/journal.pone.0188972 (PMC5711020; doi:10.1371/journal.pone.0188972)
Supplement: S8 Table — Broad analysis of gonadal depot weight using the criterion from S7 Table. (XLSX) [file pone.0188972.s008.xlsx]

## Sheet: Sheet1
1. GLM result for all congenic strains
Effect	Univariate Tests of Significance for Gonadal (Data_Congenics_only.sta) Sigma-restricted parameterization Type I decomposition; Std. Error of Estimate: 0.2322 Exclude condition: v3="ss.1.1.1" OR v3="ss.3.1.3" OR v3="ss.4.5"
	SS	Degr. of	MS	F	p
Intercept	326.917	1	326.917	6065.87	0
strain	6.4753	18	0.359739	6.67487	3.33067e-16
HasDonorFragment	0.959894	1	0.959894	17.8106	2.61771e-05
strain*HasDonorFragment	1.33245	18	0.0740247	1.37351	0.135229
Error	66.937	1242	0.0538945
Note: the following 3 strains were excluded because of small sample size.
Strain	N donor	N host
ss.1.1.1	1	2
ss.3.1.3	0	6
ss.4.5	2	2
2. Least square means of adipose depot
Cell No.	strain*HasDonorFragment; LS Means (Data_Congenics_only.sta) Current effect: F(18, 1242)=1.3735, p=.13523 (Computed for covariates at their means) Exclude condition: v3="ss.1.1.1" OR v3="ss.3.1.3" OR v3="ss.4.5"							Retain phenotype
	strain	HasDonorFragment	Gonadal Mean	Gonadal Std.Err.	Gonadal -95.00%	Gonadal +95.00%	N
1	ss.1	Donor	0.585769	0.0321937	0.522609	0.648929	52	Adip20(-)
2	ss.1	Host	0.506393	0.029724	0.448079	0.564708	61
3	ss.1.1	Donor	0.608313	0.025482	0.558321	0.658306	83	Adip20(+)
4	ss.1.1	Host	0.504516	0.024073	0.457288	0.551744	93
5	ss.3	Donor	0.574094	0.0206002	0.53368	0.614509	127	Adip20(-)
6	ss.3	Host	0.519792	0.0335082	0.454053	0.585531	48
7	ss.3.1	Donor	0.598333	0.0315919	0.536354	0.660313	54	Adip20(+)
8	ss.3.1	Host	0.506818	0.0285759	0.450756	0.562881	66
9	ss.3.1.1	Donor	0.50775	0.0367064	0.435737	0.579763	40	Adip20(-)
10	ss.3.1.1	Host	0.487727	0.0285759	0.431665	0.54379	66
11	ss.3.1.1.1	Donor	0.379623	0.0318885	0.317061	0.442184	53	Adip20(-)
12	ss.3.1.1.1	Host	0.39473	0.0269871	0.341784	0.447675	74
13	ss.3.1.1.2	Donor	0.394667	0.0599414	0.277069	0.512264	15	Adip20(-)
14	ss.3.1.1.2	Host	0.403684	0.0532593	0.299196	0.508172	19
15	ss.3.1.1.4	Donor	0.314815	0.0446777	0.227163	0.402467	27	Adip20(-)
16	ss.3.1.1.4	Host	0.331667	0.038692	0.255758	0.407576	36
17	ss.3.1.4.1	Donor	0.497857	0.0620452	0.376132	0.619582	14	Adip20(-)
18	ss.3.1.4.1	Host	0.529167	0.0670165	0.397689	0.660645	12
19	ss.4	Donor	0.581132	0.0318885	0.518571	0.643693	53	Adip20(+)
20	ss.4	Host	0.465758	0.0285759	0.409695	0.52182	66
21	ss.4.1	Donor	0.489444	0.0547187	0.382093	0.596796	18	Adip20(-)
22	ss.4.1	Host	0.436538	0.0455287	0.347217	0.52586	26
23	ss.4.4	Donor	0.471379	0.0431095	0.386804	0.555955	29	Adip20(-)
24	ss.4.4	Host	0.494688	0.041039	0.414174	0.575201	32
25	ss.1.2	Donor	0.74	0.0947756	0.554062	0.925938	6	Adip20(-)
26	ss.1.2	Host	0.51875	0.0820781	0.357723	0.679777	8
27	ss.3.1.1.3	Donor	0.715	0.0947756	0.529062	0.900938	6	Adip20(+)
28	ss.3.1.1.3	Host	0.44375	0.0820781	0.282723	0.604777	8
29	ss.3.1.2	Donor	0.477143	0.0877452	0.304998	0.649288	7	Adip20(-)
30	ss.3.1.2	Host	0.524286	0.0620452	0.402561	0.646011	14
31	ss.3.1.4	Donor	0.862857	0.0877452	0.690712	1.035	7	Adip20(+)
32	ss.3.1.4	Host	0.5425	0.116076	0.314773	0.770227	4
33	ss.4.1a	Donor	0.474615	0.0643874	0.348295	0.600935	13	Adip20(-)
34	ss.4.1a	Host	0.572222	0.077384	0.420404	0.72404	9
35	ss.4.2	Donor	0.56625	0.0820781	0.405223	0.727277	8	Adip20(-)
36	ss.4.2	Host	0.46875	0.0820781	0.307723	0.629777	8
37	ss.4.3	Donor	0.565556	0.077384	0.413738	0.717373	9	Adip20(-)
38	ss.4.3	Host	0.456667	0.077384	0.304849	0.608484	9
3. Post hoc Fisher's LSD tests
Cell No.	LSD test; variable Gonadal (Data_Congenics_only.sta) Probabilities for Post Hoc Tests Error: Between MSE = .05389, df = 1242.0 Exclude condition: v3="ss.1.1.1" OR v3="ss.3.1.3" OR v3="ss.4.5"
	strain	HasDonorFragment	{1}	{2}	{3}	{4}	{5}	{6}	{7}	{8}	{9}	{10}	{11}	{12}	{13}	{14}	{15}	{16}	{17}	{18}	{19}	{20}	{21}	{22}	{23}	{24}	{25}	{26}	{27}	{28}	{29}	{30}	{31}	{32}	{33}	{34}	{35}	{36}	{37}	{38}
1	ss.1	Donor		0.0703018	0.583052	0.0434648	0.760068	0.155899	0.780636	0.0668812	0.110305	0.0229214	5.90812e-06	5.95622e-06	0.00505225	0.00349768	9.79983e-07	5.12123e-07	0.208744	0.446612	0.918507	0.00538529	0.12946	0.00754301	0.0336958	0.0810219	0.123607	0.44731	0.196912	0.107474	0.24537	0.379252	0.00308833	0.719501	0.122824	0.871621	0.824824	0.184667	0.80946	0.123729
2	ss.1	Host	0.0703018		0.00934561	0.960863	0.0614384	0.764898	0.0342415	0.991783	0.977092	0.650838	0.00370192	0.00549539	0.0951924	0.092439	0.000370468	0.000355353	0.901273	0.756132	0.0866967	0.324553	0.785527	0.199121	0.503828	0.817344	0.0188341	0.887458	0.0359133	0.473132	0.752257	0.794852	0.000125285	0.763208	0.654159	0.427283	0.49304	0.666381	0.475554	0.548704
3	ss.1.1	Donor	0.583052	0.00934561		0.00312475	0.296552	0.0356828	0.805813	0.00813025	0.0245901	0.00167447	2.59931e-08	1.09415e-08	0.00106626	0.000546577	1.44198e-08	3.06797e-09	0.0998569	0.269852	0.505604	0.00020543	0.0491415	0.00102166	0.00633755	0.0188194	0.179904	0.297555	0.277216	0.0557472	0.151371	0.21053	0.00542001	0.579818	0.0537406	0.65785	0.624621	0.104649	0.599804	0.0629316
4	ss.1.1	Host	0.0434648	0.960863	0.00312475		0.0282757	0.711271	0.0183275	0.950883	0.941284	0.653273	0.00181393	0.0024488	0.0892694	0.0847433	0.000193981	0.000155938	0.920315	0.729272	0.0553954	0.299792	0.800991	0.187104	0.50227	0.836374	0.0161774	0.867862	0.031549	0.477577	0.763582	0.766473	8.66033e-05	0.748708	0.663652	0.403628	0.470594	0.675914	0.451482	0.555011
5	ss.3	Donor	0.760068	0.0614384	0.296552	0.0282757		0.167664	0.520546	0.0563907	0.115239	0.0143542	3.49117e-07	1.49912e-07	0.0047169	0.00289892	1.60625e-07	3.88817e-08	0.24378	0.521765	0.852964	0.00214823	0.147925	0.00599769	0.0317625	0.0840079	0.0874107	0.513229	0.14653	0.123746	0.282281	0.446273	0.00139067	0.788744	0.141401	0.981351	0.926158	0.213419	0.915099	0.142793
6	ss.3	Host	0.155899	0.764898	0.0356828	0.711271	0.167664		0.088356	0.768353	0.808601	0.46669	0.00249409	0.00371674	0.068683	0.0652436	0.000252517	0.000247587	0.755807	0.900447	0.185054	0.220064	0.636319	0.14108	0.375432	0.635703	0.0286669	0.990627	0.0523758	0.391207	0.649858	0.949194	0.000270486	0.85094	0.533797	0.53422	0.600345	0.564897	0.587438	0.454257
7	ss.3.1	Donor	0.780636	0.0342415	0.805813	0.0183275	0.520546	0.088356		0.0318812	0.0616606	0.00952965	1.24489e-06	1.08335e-06	0.00270166	0.00170982	2.56807e-07	1.11302e-07	0.149244	0.350715	0.701634	0.00189924	0.0850708	0.00356745	0.0176825	0.0455822	0.156426	0.365699	0.243108	0.0790506	0.194013	0.287753	0.00463603	0.64264	0.0847744	0.754794	0.715324	0.140895	0.695013	0.0903457
8	ss.3.1	Host	0.0668812	0.991783	0.00813025	0.950883	0.0563907	0.768353	0.0318812		0.984022	0.636723	0.00302986	0.00441983	0.0914866	0.0881924	0.000306063	0.000282351	0.895652	0.759082	0.0828935	0.309809	0.778418	0.191305	0.493346	0.808374	0.018647	0.890825	0.0356612	0.468178	0.747829	0.798216	0.00012009	0.76538	0.647649	0.428013	0.49421	0.66145	0.476573	0.543326
9	ss.3.1.1	Donor	0.110305	0.977092	0.0245901	0.941284	0.115239	0.808601	0.0616606	0.984022		0.666959	0.00851609	0.0132434	0.107899	0.107902	0.000872955	0.000988789	0.890872	0.779306	0.131504	0.366855	0.781197	0.223588	0.520753	0.812508	0.0224734	0.902648	0.0416465	0.476718	0.747661	0.818615	0.000197378	0.775354	0.654904	0.45174	0.515402	0.66454	0.499854	0.550996
10	ss.3.1.1	Host	0.0229214	0.650838	0.00167447	0.653273	0.0143542	0.46669	0.00952965	0.636723	0.666959		0.0117037	0.0181321	0.161338	0.164628	0.00114287	0.00120802	0.882135	0.569598	0.0293416	0.586789	0.977813	0.341137	0.751993	0.889328	0.0109392	0.721189	0.0218465	0.612941	0.908703	0.592616	5.10343e-05	0.646897	0.852371	0.3059	0.36644	0.827189	0.345624	0.706587
11	ss.3.1.1.1	Donor	5.90812e-06	0.00370192	2.59931e-08	0.00181393	3.49117e-07	0.00249409	1.24489e-06	0.00302986	0.00851609	0.0117037		0.717693	0.824681	0.698368	0.237958	0.339028	0.0903507	0.0441229	8.6014e-06	0.0444768	0.0831575	0.306066	0.0872978	0.0270112	0.000325879	0.11436	0.000820864	0.466589	0.296429	0.0383111	2.64112e-07	0.176281	0.186387	0.0215477	0.0342513	0.31165	0.0264965	0.357483
12	ss.3.1.1.1	Host	5.95622e-06	0.00549539	1.09415e-08	0.0024488	1.49912e-07	0.00371674	1.08335e-06	0.00441983	0.0132434	0.0181321	0.717693		0.999235	0.880809	0.126009	0.181526	0.127715	0.0630062	8.85509e-06	0.0709898	0.120822	0.42971	0.132047	0.0420544	0.000475061	0.151424	0.00118475	0.570573	0.369503	0.0557473	3.93799e-07	0.215218	0.252737	0.0305211	0.0473455	0.391772	0.0373285	0.449945
13	ss.3.1.1.2	Donor	0.00505225	0.0951924	0.00106626	0.0892694	0.0047169	0.068683	0.00270166	0.0914866	0.107899	0.161338	0.824681	0.999235		0.910477	0.285679	0.377386	0.231875	0.134932	0.00611337	0.284569	0.243122	0.578123	0.29901	0.168804	0.00211911	0.222369	0.0043541	0.629227	0.437815	0.133229	1.14431e-05	0.258015	0.363622	0.0699279	0.0916197	0.466193	0.0810871	0.526587
14	ss.3.1.1.2	Host	0.00349768	0.092439	0.000546577	0.0847433	0.00289892	0.0652436	0.00170982	0.0881924	0.107902	0.164628	0.698368	0.880809	0.910477		0.201355	0.274172	0.249668	0.142935	0.00432679	0.304618	0.261604	0.639226	0.323364	0.176149	0.0020219	0.239813	0.00425906	0.682252	0.474333	0.140491	8.4012e-06	0.27727	0.39612	0.0730416	0.0968681	0.506175	0.0851148	0.572856
15	ss.3.1.1.4	Donor	9.79983e-07	0.000370468	1.44198e-08	0.000193981	1.60625e-07	0.000252517	2.56807e-07	0.000306063	0.000872955	0.00114287	0.237958	0.126009	0.285679	0.201355		0.775594	0.0168111	0.00788415	1.37868e-06	0.00449837	0.0135672	0.0565904	0.0118004	0.00308467	5.25964e-05	0.0292749	0.000140413	0.16792	0.0994845	0.00623729	3.1929e-08	0.0673997	0.0416555	0.00403587	0.00722837	0.0997604	0.00509267	0.112653
16	ss.3.1.1.4	Host	5.12123e-07	0.000355353	3.06797e-09	0.000155938	3.88817e-08	0.000247587	1.11302e-07	0.000282351	0.000988789	0.00120802	0.339028	0.181526	0.377386	0.274172	0.775594		0.0232075	0.0108231	7.42417e-07	0.00538886	0.018712	0.0794703	0.0160145	0.00391569	7.02796e-05	0.0394407	0.000188947	0.216988	0.129521	0.00853713	3.70645e-08	0.0851138	0.0572749	0.00551096	0.00984527	0.131116	0.00695793	0.14877
17	ss.3.1.4.1	Donor	0.208744	0.901273	0.0998569	0.920315	0.24378	0.755807	0.149244	0.895652	0.890872	0.882135	0.0903507	0.127715	0.231875	0.249668	0.0168111	0.0232075		0.731788	0.232811	0.638499	0.919017	0.425728	0.726053	0.96602	0.032745	0.839122	0.0554807	0.599071	0.847184	0.763315	0.000704269	0.734527	0.794964	0.453546	0.506356	0.777305	0.495025	0.678005
18	ss.3.1.4.1	Host	0.446612	0.756132	0.269852	0.729272	0.521765	0.900447	0.350715	0.759082	0.779306	0.569598	0.0441229	0.0630062	0.134932	0.142935	0.00788415	0.0108231	0.731788		0.483942	0.384277	0.646227	0.253138	0.468465	0.660914	0.0695592	0.921706	0.109639	0.420337	0.63759	0.957387	0.00256018	0.920775	0.557322	0.674127	0.726423	0.568665	0.7223	0.478942
19	ss.4	Donor	0.918507	0.0866967	0.505604	0.0553954	0.852964	0.185054	0.701634	0.0828935	0.131504	0.0293416	8.6014e-06	8.85509e-06	0.00611337	0.00432679	1.37868e-06	7.42417e-07	0.232811	0.483942		0.00714504	0.147949	0.00939791	0.0408888	0.0965059	0.112375	0.478802	0.180905	0.118971	0.265558	0.415296	0.00259956	0.74832	0.138472	0.915239	0.865817	0.202098	0.852392	0.137243
20	ss.4	Host	0.00538529	0.324553	0.00020543	0.299792	0.00214823	0.220064	0.00189924	0.309809	0.366855	0.586789	0.0444768	0.0709898	0.284569	0.304618	0.00449837	0.00538886	0.638499	0.384277	0.00714504		0.701259	0.586831	0.913462	0.563026	0.00568207	0.542147	0.0119321	0.800139	0.901829	0.391716	1.81608e-05	0.52101	0.899956	0.197078	0.24779	0.972539	0.226587	0.912265
21	ss.4.1	Donor	0.12946	0.785527	0.0491415	0.800991	0.147925	0.636319	0.0850708	0.778418	0.781197	0.977813	0.0831575	0.120822	0.243122	0.261604	0.0135672	0.018712	0.919017	0.646227	0.147949	0.701259		0.457477	0.795422	0.938911	0.0222182	0.766456	0.0395065	0.643289	0.905326	0.673711	0.00031713	0.679355	0.860718	0.38261	0.436363	0.833869	0.42209	0.729517
22	ss.4.1	Host	0.00754301	0.199121	0.00102166	0.187104	0.00599769	0.14108	0.00356745	0.191305	0.223588	0.341137	0.306066	0.42971	0.578123	0.639226	0.0565904	0.0794703	0.425728	0.253138	0.00939791	0.586831	0.457477		0.578533	0.34297	0.00396733	0.381256	0.00819035	0.938769	0.681325	0.254422	1.74114e-05	0.395583	0.629285	0.130985	0.167229	0.731516	0.150977	0.82265
23	ss.4.4	Donor	0.0336958	0.503828	0.00633755	0.50227	0.0317625	0.375432	0.0176825	0.493346	0.520753	0.751993	0.0872978	0.132047	0.29901	0.323364	0.0118004	0.0160145	0.726053	0.468465	0.0408888	0.913462	0.795422	0.578533		0.695419	0.00999609	0.609475	0.0194507	0.76574	0.952998	0.483891	6.58759e-05	0.565818	0.966694	0.255166	0.306365	0.977379	0.287917	0.868112
24	ss.4.4	Host	0.0810219	0.817344	0.0188194	0.836374	0.0840079	0.635703	0.0455822	0.808374	0.812508	0.889328	0.0270112	0.0420544	0.168804	0.176149	0.00308467	0.00391569	0.96602	0.660914	0.0965059	0.563026	0.938911	0.34297	0.695419		0.017689	0.793199	0.0331062	0.57894	0.856304	0.690786	0.000151261	0.697824	0.792685	0.376235	0.435636	0.777494	0.418634	0.664317
25	ss.1.2	Donor	0.123607	0.0188341	0.179904	0.0161774	0.0874107	0.0286669	0.156426	0.018647	0.0224734	0.0109392	0.000325879	0.000475061	0.00211911	0.0020219	5.25964e-05	7.02796e-05	0.032745	0.0695592	0.112375	0.00568207	0.0222182	0.00396733	0.00999609	0.017689		0.0778621	0.852066	0.0182867	0.0420458	0.0571043	0.341678	0.187762	0.0207101	0.170548	0.166048	0.030694	0.154199	0.0207385
26	ss.1.2	Host	0.44731	0.887458	0.297555	0.867862	0.513229	0.990627	0.365699	0.890825	0.902648	0.721189	0.11436	0.151424	0.222369	0.239813	0.0292749	0.0394407	0.839122	0.921706	0.478802	0.542147	0.766456	0.381256	0.609475	0.793199	0.0778621		0.11777	0.518315	0.729181	0.957102	0.00425391	0.867349	0.672316	0.635568	0.682453	0.666723	0.67827	0.582173
27	ss.3.1.1.3	Donor	0.196912	0.0359133	0.277216	0.031549	0.14653	0.0523758	0.243108	0.0356612	0.0416465	0.0218465	0.000820864	0.00118475	0.0043541	0.00425906	0.000140413	0.000188947	0.0554807	0.109639	0.180905	0.0119321	0.0395065	0.00819035	0.0194507	0.0331062	0.852066	0.11777		0.030694	0.065771	0.0925128	0.25252	0.249902	0.036107	0.243468	0.23568	0.0497428	0.222165	0.0349419
28	ss.3.1.1.3	Host	0.107474	0.473132	0.0557472	0.477577	0.123746	0.391207	0.0790506	0.468178	0.476718	0.612941	0.466589	0.570573	0.629227	0.682252	0.16792	0.216988	0.599071	0.420337	0.118971	0.800139	0.643289	0.938769	0.76574	0.57894	0.0182867	0.518315	0.030694		0.781115	0.433933	0.000503288	0.487421	0.767376	0.254972	0.291474	0.829509	0.280448	0.908857
29	ss.3.1.2	Donor	0.24537	0.752257	0.151371	0.763582	0.282281	0.649858	0.194013	0.747829	0.747661	0.908703	0.296429	0.369503	0.437815	0.474333	0.0994845	0.129521	0.847184	0.63759	0.265558	0.901829	0.905326	0.681325	0.952998	0.856304	0.0420458	0.729181	0.065771	0.781115		0.66097	0.0019242	0.653393	0.981476	0.416552	0.45845	0.944322	0.449969	0.861093
30	ss.3.1.2	Host	0.379252	0.794852	0.21053	0.766473	0.446273	0.949194	0.287753	0.798216	0.818615	0.592616	0.0383111	0.0557473	0.133229	0.140491	0.00623729	0.00853713	0.763315	0.957387	0.415296	0.391716	0.673711	0.254422	0.483891	0.690786	0.0571043	0.957102	0.0925128	0.433933	0.66097		0.00166875	0.889956	0.578658	0.628969	0.683451	0.589462	0.67742	0.495531
31	ss.3.1.4	Donor	0.00308833	0.000125285	0.00542001	8.66033e-05	0.00139067	0.000270486	0.00463603	0.00012009	0.000197378	5.10343e-05	2.64112e-07	3.93799e-07	1.14431e-05	8.4012e-06	3.1929e-08	3.70645e-08	0.000704269	0.00256018	0.00259956	1.81608e-05	0.00031713	1.74114e-05	6.58759e-05	0.000151261	0.341678	0.00425391	0.25252	0.000503288	0.0019242	0.00166875		0.0278746	0.000374451	0.0131154	0.0136966	0.0010664	0.0111687	0.00053453
32	ss.3.1.4	Host	0.719501	0.763208	0.579818	0.748708	0.788744	0.85094	0.64264	0.76538	0.775354	0.646897	0.176281	0.215218	0.258015	0.27727	0.0673997	0.0851138	0.734527	0.920775	0.74832	0.52101	0.679355	0.395583	0.565818	0.697824	0.187762	0.867349	0.249902	0.487421	0.653393	0.889956	0.0278746		0.609149	0.83132	0.867349	0.604014	0.868762	0.538491
33	ss.4.1a	Donor	0.122824	0.654159	0.0537406	0.663652	0.141401	0.533797	0.0847744	0.647649	0.654904	0.852371	0.186387	0.252737	0.363622	0.39612	0.0416555	0.0572749	0.794964	0.557322	0.138472	0.899956	0.860718	0.629285	0.966694	0.792685	0.0207101	0.672316	0.036107	0.767376	0.981476	0.578658	0.000374451	0.609149		0.332438	0.379894	0.955171	0.366505	0.858519
34	ss.4.1a	Host	0.871621	0.427283	0.65785	0.403628	0.981351	0.53422	0.754794	0.428013	0.45174	0.3059	0.0215477	0.0305211	0.0699279	0.0730416	0.00403587	0.00551096	0.453546	0.674127	0.915239	0.197078	0.38261	0.130985	0.255166	0.376235	0.170548	0.635568	0.243468	0.254972	0.416552	0.628969	0.0131154	0.83132	0.332438		0.957786	0.359184	0.951435	0.291217
35	ss.4.2	Donor	0.824824	0.49304	0.624621	0.470594	0.926158	0.600345	0.715324	0.49421	0.515402	0.36644	0.0342513	0.0473455	0.0916197	0.0968681	0.00722837	0.00984527	0.506356	0.726423	0.865817	0.24779	0.436363	0.167229	0.306365	0.435636	0.166048	0.682453	0.23568	0.291474	0.45845	0.683451	0.0136966	0.867349	0.379894	0.957786		0.401088	0.995089	0.331521
36	ss.4.2	Host	0.184667	0.666381	0.104649	0.675914	0.213419	0.564897	0.140895	0.66145	0.66454	0.827189	0.31165	0.391772	0.466193	0.506175	0.0997604	0.131116	0.777305	0.568665	0.202098	0.972539	0.833869	0.731516	0.977379	0.777494	0.030694	0.666723	0.0497428	0.829509	0.944322	0.589462	0.0010664	0.604014	0.955171	0.359184	0.401088		0.390968	0.914714
37	ss.4.3	Donor	0.80946	0.475554	0.599804	0.451482	0.915099	0.587438	0.695013	0.476573	0.499854	0.345624	0.0264965	0.0373285	0.0810871	0.0851148	0.00509267	0.00695793	0.495025	0.7223	0.852392	0.226587	0.42209	0.150977	0.287917	0.418634	0.154199	0.67827	0.222165	0.280448	0.449969	0.67742	0.0111687	0.868762	0.366505	0.951435	0.995089	0.390968		0.319936
38	ss.4.3	Host	0.123729	0.548704	0.0629316	0.555011	0.142793	0.454257	0.0903457	0.543326	0.550996	0.706587	0.357483	0.449945	0.526587	0.572856	0.112653	0.14877	0.678005	0.478942	0.137243	0.912265	0.729517	0.82265	0.868112	0.664317	0.0207385	0.582173	0.0349419	0.908857	0.861093	0.495531	0.00053453	0.538491	0.858519	0.291217	0.331521	0.914714	0.319936
