# Supplementary material for: Adiposity QTL Adip20 decomposes into at least four loci when dissected using congenic strains
Source: PLoS One. 2017 Dec 1;12(12):e0188972. doi: 10.1371/journal.pone.0188972 (PMC5711020; doi:10.1371/journal.pone.0188972)
Supplement: S9 Table — Regulatory variants within the four QTL regions predicted with an on-line tool Variant Effect Prediction. (XLSX) [file pone.0188972.s009.xlsx]

## Sheet: result_regulatory
Position	dbSNP	C57BL/6J	129P2_OlaHsd.1	Existing_variation	Csq	Gene	Uploaded_variation	Feature	Feature_type	Consequence	Extra
9:42788798	rs30214148	C	T	rs30214148	intron_variant	Grik4	9_42788798_C/T	ENSMUSR00000463210	RegulatoryFeature	regulatory_region_variant	IMPACT=MODIFIER;BIOTYPE=CTCF_binding_site
9:42798942	rs30380583	C	T	rs30380583	intron_variant	Grik4	9_42798942_C/T	ENSMUSR00000272444	RegulatoryFeature	regulatory_region_variant	IMPACT=MODIFIER;BIOTYPE=enhancer
9:42799616	rs29636401	G	C	rs29636401	intron_variant	Grik4	9_42799616_G/C	ENSMUSR00000272444	RegulatoryFeature	regulatory_region_variant	IMPACT=MODIFIER;BIOTYPE=enhancer
9:42803373	rs50811525	A	C	rs50811525	intron_variant	Grik4	9_42803373_A/C	ENSMUSR00000272445	RegulatoryFeature	regulatory_region_variant	IMPACT=MODIFIER;BIOTYPE=enhancer
9:42804777	rs30375417	G	C	rs30375417	intron_variant	Grik4	9_42804777_G/C	ENSMUSR00000463211	RegulatoryFeature	regulatory_region_variant	IMPACT=MODIFIER;BIOTYPE=enhancer
9:42808458	rs33778789	G	A	rs33778789	intron_variant	Grik4	9_42808458_G/A	ENSMUSR00000463212	RegulatoryFeature	regulatory_region_variant	IMPACT=MODIFIER;BIOTYPE=CTCF_binding_site
9:42837668	rs29840604	T	A	rs29840604	intron_variant	Grik4	9_42837668_T/A	ENSMUSR00000463214	RegulatoryFeature	regulatory_region_variant	IMPACT=MODIFIER;BIOTYPE=promoter_flanking_region
9:42837700	rs29792469	G	A	rs29792469	intron_variant	Grik4	9_42837700_G/A	ENSMUSR00000463214	RegulatoryFeature	regulatory_region_variant	IMPACT=MODIFIER;BIOTYPE=promoter_flanking_region
9:42837770	rs29795021	C	T	rs29795021	intron_variant	Grik4	9_42837770_C/T	ENSMUSR00000463214	RegulatoryFeature	regulatory_region_variant	IMPACT=MODIFIER;BIOTYPE=promoter_flanking_region
9:42837939	rs29923097	G	A	rs29923097	intron_variant	Grik4	9_42837939_G/A	ENSMUSR00000463214	RegulatoryFeature	regulatory_region_variant	IMPACT=MODIFIER;BIOTYPE=promoter_flanking_region
9:42838681	rs47891831	T	A	rs47891831	intron_variant	Grik4	9_42838681_T/A	ENSMUSR00000463214	RegulatoryFeature	regulatory_region_variant	IMPACT=MODIFIER;BIOTYPE=promoter_flanking_region
9:42838682	rs45932307	A	T	rs45932307	intron_variant	Grik4	9_42838682_A/T	ENSMUSR00000463214	RegulatoryFeature	regulatory_region_variant	IMPACT=MODIFIER;BIOTYPE=promoter_flanking_region
9:42859639	rs30131784	A	G	rs30131784	intron_variant	Grik4	9_42859639_A/G	ENSMUSR00000463215	RegulatoryFeature	regulatory_region_variant	IMPACT=MODIFIER;BIOTYPE=enhancer
9:42859684	rs29983041	A	G	rs29983041	intron_variant	Grik4	9_42859684_A/G	ENSMUSR00000463215	RegulatoryFeature	regulatory_region_variant	IMPACT=MODIFIER;BIOTYPE=enhancer
9:42860527	rs29989869	G	A	rs29989869	intron_variant	Grik4	9_42860527_G/A	ENSMUSR00000463216	RegulatoryFeature	regulatory_region_variant	IMPACT=MODIFIER;BIOTYPE=enhancer
9:42863636	rs29790909	C	A	rs29790909	intron_variant	Grik4	9_42863636_C/A	ENSMUSR00000272453	RegulatoryFeature	regulatory_region_variant	IMPACT=MODIFIER;BIOTYPE=enhancer
9:42863644	rs29932506	T	A	rs29932506	intron_variant	Grik4	9_42863644_T/A	ENSMUSR00000272453	RegulatoryFeature	regulatory_region_variant	IMPACT=MODIFIER;BIOTYPE=enhancer
9:42863820	rs37297357	A	G	rs37297357	intron_variant	Grik4	9_42863820_A/G	ENSMUSR00000272453	RegulatoryFeature	regulatory_region_variant	IMPACT=MODIFIER;BIOTYPE=enhancer
9:42863875	rs36727011	C	T	rs36727011	intron_variant	Grik4	9_42863875_C/T	ENSMUSR00000272453	RegulatoryFeature	regulatory_region_variant	IMPACT=MODIFIER;BIOTYPE=enhancer
9:42864025	rs36575701	T	G	rs36575701	intron_variant	Grik4	9_42864025_T/G	ENSMUSR00000272453	RegulatoryFeature	regulatory_region_variant	IMPACT=MODIFIER;BIOTYPE=enhancer
9:42864131	rs221063102	C	A	rs221063102	intron_variant	Grik4	9_42864131_C/A	ENSMUSR00000272453	RegulatoryFeature	regulatory_region_variant	IMPACT=MODIFIER;BIOTYPE=enhancer
9:42864190	rs29746789	C	T	rs29746789	intron_variant	Grik4	9_42864190_C/T	ENSMUSR00000272453	RegulatoryFeature	regulatory_region_variant	IMPACT=MODIFIER;BIOTYPE=enhancer
9:42864706	rs30392053	A	G	rs30392053	intron_variant	Grik4	9_42864706_A/G	ENSMUSR00000272453	RegulatoryFeature	regulatory_region_variant	IMPACT=MODIFIER;BIOTYPE=enhancer
9:42865676	rs30087464	G	A	rs30087464	intron_variant	Grik4	9_42865676_G/A	ENSMUSR00000272453	RegulatoryFeature	regulatory_region_variant	IMPACT=MODIFIER;BIOTYPE=enhancer
9:42865687	rs29640231	C	T	rs29640231	intron_variant	Grik4	9_42865687_C/T	ENSMUSR00000272453	RegulatoryFeature	regulatory_region_variant	IMPACT=MODIFIER;BIOTYPE=enhancer
9:42865733	rs30276838	C	T	rs30276838	intron_variant	Grik4	9_42865733_C/T	ENSMUSR00000272453	RegulatoryFeature	regulatory_region_variant	IMPACT=MODIFIER;BIOTYPE=enhancer
9:42865846	rs30086215	A	G	rs30086215	intron_variant	Grik4	9_42865846_A/G	ENSMUSR00000272453	RegulatoryFeature	regulatory_region_variant	IMPACT=MODIFIER;BIOTYPE=enhancer
9:42866177	rs30132380	G	T	rs30132380	intron_variant	Grik4	9_42866177_G/T	ENSMUSR00000272453	RegulatoryFeature	regulatory_region_variant	IMPACT=MODIFIER;BIOTYPE=enhancer
9:42866303	rs33723447	G	A	rs33723447	intron_variant	Grik4	9_42866303_G/A	ENSMUSR00000272453	RegulatoryFeature	regulatory_region_variant	IMPACT=MODIFIER;BIOTYPE=enhancer
9:42866364	rs30374924	G	A	rs30374924	intron_variant	Grik4	9_42866364_G/A	ENSMUSR00000272453	RegulatoryFeature	regulatory_region_variant	IMPACT=MODIFIER;BIOTYPE=enhancer
9:42868931	rs217466030	C	T	rs217466030	intron_variant	Grik4	9_42868931_C/T	ENSMUSR00000272454	RegulatoryFeature	regulatory_region_variant	IMPACT=MODIFIER;BIOTYPE=open_chromatin_region
9:42869060	rs30119405	T	C	rs30119405	intron_variant	Grik4	9_42869060_T/C	ENSMUSR00000272454	RegulatoryFeature	regulatory_region_variant	IMPACT=MODIFIER;BIOTYPE=open_chromatin_region
9:42878514	rs29934150	T	C	rs29934150	intron_variant	Grik4	9_42878514_T/C	ENSMUSR00000272455	RegulatoryFeature	regulatory_region_variant	IMPACT=MODIFIER;BIOTYPE=open_chromatin_region
9:42878523	rs30472494	G	A	rs30472494	intron_variant	Grik4	9_42878523_G/A	ENSMUSR00000272455	RegulatoryFeature	regulatory_region_variant	IMPACT=MODIFIER;BIOTYPE=open_chromatin_region
9:42878767	rs50361933	A	G	rs50361933	intron_variant	Grik4	9_42878767_A/G	ENSMUSR00000272455	RegulatoryFeature	regulatory_region_variant	IMPACT=MODIFIER;BIOTYPE=open_chromatin_region
9:42944353	-	A	g	rs261894968	5_prime_utr_variant	Grik4	9_42944353_A/g	ENSMUSR00000463221	RegulatoryFeature	regulatory_region_variant	IMPACT=MODIFIER;BIOTYPE=promoter
9:42944850	rs29933841	T	C	rs29933841	upstream_gene_variant	Grik4	9_42944850_T/C	ENSMUSR00000463221	RegulatoryFeature	regulatory_region_variant	IMPACT=MODIFIER;BIOTYPE=promoter
9:42945467	rs36313667	A	G	rs36313667	upstream_gene_variant	Grik4	9_42945467_A/G	ENSMUSR00000463221	RegulatoryFeature	regulatory_region_variant	IMPACT=MODIFIER;BIOTYPE=promoter
9:42945555	rs37049098	T	C	rs37049098	upstream_gene_variant	Grik4	9_42945555_T/C	ENSMUSR00000463221	RegulatoryFeature	regulatory_region_variant	IMPACT=MODIFIER;BIOTYPE=promoter
9:42948506	rs242241351	C	T	rs242241351	upstream_gene_variant	Grik4	9_42948506_C/T	ENSMUSR00000272462	RegulatoryFeature	regulatory_region_variant	IMPACT=MODIFIER;BIOTYPE=promoter_flanking_region
9:42948506	rs242241351	C	T	rs242241351	upstream_gene_variant	Grik4	9_42948506_C/T	ENSMUSR00000463222	RegulatoryFeature	regulatory_region_variant	IMPACT=MODIFIER;BIOTYPE=TF_binding_site
9:42948544	-	C	T	rs38846319	upstream_gene_variant	Grik4	9_42948544_C/T	ENSMUSR00000272462	RegulatoryFeature	regulatory_region_variant	IMPACT=MODIFIER;BIOTYPE=promoter_flanking_region
9:42948544	-	C	T	rs38846319	upstream_gene_variant	Grik4	9_42948544_C/T	ENSMUSR00000463222	RegulatoryFeature	regulatory_region_variant	IMPACT=MODIFIER;BIOTYPE=TF_binding_site
9:42949183	rs29689356	G	A	rs29689356	upstream_gene_variant	Grik4	9_42949183_G/A	ENSMUSR00000272462	RegulatoryFeature	regulatory_region_variant	IMPACT=MODIFIER;BIOTYPE=promoter_flanking_region
9:42949701	rs30486688	A	G	rs30486688	-	-	9_42949701_A/G	ENSMUSR00000272462	RegulatoryFeature	regulatory_region_variant	IMPACT=MODIFIER;BIOTYPE=promoter_flanking_region
9:42949756	rs30431403	C	T	rs30431403	-	-	9_42949756_C/T	ENSMUSR00000272462	RegulatoryFeature	regulatory_region_variant	IMPACT=MODIFIER;BIOTYPE=promoter_flanking_region
9:42950083	rs49880874	C	t	rs49880874	-	-	9_42950083_C/t	ENSMUSR00000272462	RegulatoryFeature	regulatory_region_variant	IMPACT=MODIFIER;BIOTYPE=promoter_flanking_region
9:42950084	rs239095669	T	c	rs239095669	-	-	9_42950084_T/c	ENSMUSR00000272462	RegulatoryFeature	regulatory_region_variant	IMPACT=MODIFIER;BIOTYPE=promoter_flanking_region
9:42950089	rs250602640	A	G	rs250602640	-	-	9_42950089_A/G	ENSMUSR00000272462	RegulatoryFeature	regulatory_region_variant	IMPACT=MODIFIER;BIOTYPE=promoter_flanking_region
9:42950093	rs49629640	G	A	rs49629640	-	-	9_42950093_G/A	ENSMUSR00000272462	RegulatoryFeature	regulatory_region_variant	IMPACT=MODIFIER;BIOTYPE=promoter_flanking_region
9:42950102	rs45810784	G	A	rs45810784	-	-	9_42950102_G/A	ENSMUSR00000272462	RegulatoryFeature	regulatory_region_variant	IMPACT=MODIFIER;BIOTYPE=promoter_flanking_region
9:42950132	rs48758316	G	C	rs48758316	-	-	9_42950132_G/C	ENSMUSR00000272462	RegulatoryFeature	regulatory_region_variant	IMPACT=MODIFIER;BIOTYPE=promoter_flanking_region
9:42950138	rs49060372	A	G	rs49060372	-	-	9_42950138_A/G	ENSMUSR00000272462	RegulatoryFeature	regulatory_region_variant	IMPACT=MODIFIER;BIOTYPE=promoter_flanking_region
9:42950155	rs46831978	G	A	rs46831978	-	-	9_42950155_G/A	ENSMUSR00000272462	RegulatoryFeature	regulatory_region_variant	IMPACT=MODIFIER;BIOTYPE=promoter_flanking_region
9:42950159	rs50169570	G	A	rs50169570	-	-	9_42950159_G/A	ENSMUSR00000272462	RegulatoryFeature	regulatory_region_variant	IMPACT=MODIFIER;BIOTYPE=promoter_flanking_region
9:42950172	-	C	T	rs582756113	-	-	9_42950172_C/T	ENSMUSR00000272462	RegulatoryFeature	regulatory_region_variant	IMPACT=MODIFIER;BIOTYPE=promoter_flanking_region
9:42958015	rs29696624	G	A	rs29696624	-	-	9_42958015_G/A	ENSMUSR00000463223	RegulatoryFeature	regulatory_region_variant	IMPACT=MODIFIER;BIOTYPE=enhancer
9:42958066	rs30306685	A	G	rs30306685	-	-	9_42958066_A/G	ENSMUSR00000463223	RegulatoryFeature	regulatory_region_variant	IMPACT=MODIFIER;BIOTYPE=enhancer
9:42965110	rs29830745	A	T	rs29830745	3_prime_utr_variant	Arhgef12	9_42965110_A/T	ENSMUSR00000463225	RegulatoryFeature	regulatory_region_variant	IMPACT=MODIFIER;BIOTYPE=promoter_flanking_region
9:42965228	rs13471100	C	T	-	3_prime_utr_variant	Arhgef12	9_42965228_C/T	ENSMUSR00000463225	RegulatoryFeature	regulatory_region_variant	IMPACT=MODIFIER;BIOTYPE=promoter_flanking_region
9:42983432	rs29888406	C	T	rs29888406	intron_variant	Arhgef12	9_42983432_C/T	ENSMUSR00000463226	RegulatoryFeature	regulatory_region_variant	IMPACT=MODIFIER;BIOTYPE=promoter_flanking_region
9:42983433	rs29643459	C	T	rs864313515	intron_variant	Arhgef12	9_42983433_C/T	ENSMUSR00000463226	RegulatoryFeature	regulatory_region_variant	IMPACT=MODIFIER;BIOTYPE=promoter_flanking_region
9:42983549	rs29690613	T	C	rs29690613	intron_variant	Arhgef12	9_42983549_T/C	ENSMUSR00000463226	RegulatoryFeature	regulatory_region_variant	IMPACT=MODIFIER;BIOTYPE=promoter_flanking_region
9:42983644	rs30034010	G	A	rs30034010	intron_variant	Arhgef12	9_42983644_G/A	ENSMUSR00000463226	RegulatoryFeature	regulatory_region_variant	IMPACT=MODIFIER;BIOTYPE=promoter_flanking_region
9:42983698	rs30380398	C	T	rs30380398	intron_variant	Arhgef12	9_42983698_C/T	ENSMUSR00000463226	RegulatoryFeature	regulatory_region_variant	IMPACT=MODIFIER;BIOTYPE=promoter_flanking_region
9:42994947	rs33752006	C	T	rs33752006	intron_variant	Arhgef12	9_42994947_C/T	ENSMUSR00000463227	RegulatoryFeature	regulatory_region_variant	IMPACT=MODIFIER;BIOTYPE=open_chromatin_region
9:42995116	rs30325158	C	T	rs30325158	intron_variant	Arhgef12	9_42995116_C/T	ENSMUSR00000463227	RegulatoryFeature	regulatory_region_variant	IMPACT=MODIFIER;BIOTYPE=open_chromatin_region
9:42995398	rs30279228	C	T	rs30279228	intron_variant	Arhgef12	9_42995398_C/T	ENSMUSR00000272469	RegulatoryFeature	regulatory_region_variant	IMPACT=MODIFIER;BIOTYPE=promoter_flanking_region
9:42995579	rs30275174	C	A	rs30275174	intron_variant	Arhgef12	9_42995579_C/A	ENSMUSR00000272469	RegulatoryFeature	regulatory_region_variant	IMPACT=MODIFIER;BIOTYPE=promoter_flanking_region
9:42995586	rs29637171	C	T	rs29637171	intron_variant	Arhgef12	9_42995586_C/T	ENSMUSR00000272469	RegulatoryFeature	regulatory_region_variant	IMPACT=MODIFIER;BIOTYPE=promoter_flanking_region
9:43015870	rs36345985	C	T	rs36345985	intron_variant	Arhgef12	9_43015870_C/T	ENSMUSR00000463231	RegulatoryFeature	regulatory_region_variant	IMPACT=MODIFIER;BIOTYPE=promoter_flanking_region
9:43034425	rs49031247	A	T	rs49031247	intron_variant	Arhgef12	9_43034425_A/T	ENSMUSR00000463234	RegulatoryFeature	regulatory_region_variant	IMPACT=MODIFIER;BIOTYPE=TF_binding_site
9:43035547	rs38910529	G	T	rs38910529	intron_variant	Arhgef12	9_43035547_G/T	ENSMUSR00000463235	RegulatoryFeature	regulatory_region_variant	IMPACT=MODIFIER;BIOTYPE=promoter_flanking_region
9:43044629	rs29639736	T	A	rs29639736	intron_variant	Arhgef12	9_43044629_T/A	ENSMUSR00000463237	RegulatoryFeature	regulatory_region_variant	IMPACT=MODIFIER;BIOTYPE=promoter_flanking_region
9:43045854	rs30321349	T	C	rs30321349	intron_variant	Arhgef12	9_43045854_T/C	ENSMUSR00000272478	RegulatoryFeature	regulatory_region_variant	IMPACT=MODIFIER;BIOTYPE=enhancer
9:43049029	rs38701393	A	G	rs38701393	intron_variant	Arhgef12	9_43049029_A/G	ENSMUSR00000463239	RegulatoryFeature	regulatory_region_variant	IMPACT=MODIFIER;BIOTYPE=promoter_flanking_region
9:43049241	rs38020946	C	T	rs38020946	intron_variant	Arhgef12	9_43049241_C/T	ENSMUSR00000463239	RegulatoryFeature	regulatory_region_variant	IMPACT=MODIFIER;BIOTYPE=promoter_flanking_region
9:43049524	rs30384437	C	T	rs30384437	intron_variant	Arhgef12	9_43049524_C/T	ENSMUSR00000463239	RegulatoryFeature	regulatory_region_variant	IMPACT=MODIFIER;BIOTYPE=promoter_flanking_region
9:43049660	rs30172333	T	C	rs30172333	intron_variant	Arhgef12	9_43049660_T/C	ENSMUSR00000463239	RegulatoryFeature	regulatory_region_variant	IMPACT=MODIFIER;BIOTYPE=promoter_flanking_region
9:43049702	rs30070672	C	G	rs30070672	intron_variant	Arhgef12	9_43049702_C/G	ENSMUSR00000463239	RegulatoryFeature	regulatory_region_variant	IMPACT=MODIFIER;BIOTYPE=promoter_flanking_region
9:43050114	rs30331540	C	T	rs30331540	intron_variant	Arhgef12	9_43050114_C/T	ENSMUSR00000463239	RegulatoryFeature	regulatory_region_variant	IMPACT=MODIFIER;BIOTYPE=promoter_flanking_region
9:43050688	rs29787038	T	G	rs29787038	intron_variant	Arhgef12	9_43050688_T/G	ENSMUSR00000463240	RegulatoryFeature	regulatory_region_variant	IMPACT=MODIFIER;BIOTYPE=open_chromatin_region
9:43062156	rs38678945	A	G	rs38678945	intron_variant	Arhgef12	9_43062156_A/G	ENSMUSR00000272480	RegulatoryFeature	regulatory_region_variant	IMPACT=MODIFIER;BIOTYPE=enhancer
9:43067296	-	T	A	rs30433306	intron_variant	Arhgef12	9_43067296_T/A	ENSMUSR00000463241	RegulatoryFeature	regulatory_region_variant	IMPACT=MODIFIER;BIOTYPE=enhancer
9:43067482	rs259881235	G	A	rs259881235	intron_variant	Arhgef12	9_43067482_G/A	ENSMUSR00000463241	RegulatoryFeature	regulatory_region_variant	IMPACT=MODIFIER;BIOTYPE=enhancer
9:43069517	rs30375780	C	T	rs30375780	intron_variant	Arhgef12	9_43069517_C/T	ENSMUSR00000463243	RegulatoryFeature	regulatory_region_variant	IMPACT=MODIFIER;BIOTYPE=promoter_flanking_region
9:43070729	rs30481535	A	G	rs30481535	intron_variant	Arhgef12	9_43070729_A/G	ENSMUSR00000463243	RegulatoryFeature	regulatory_region_variant	IMPACT=MODIFIER;BIOTYPE=promoter_flanking_region
9:43070800	rs30328129	G	A	rs30328129	intron_variant	Arhgef12	9_43070800_G/A	ENSMUSR00000463243	RegulatoryFeature	regulatory_region_variant	IMPACT=MODIFIER;BIOTYPE=promoter_flanking_region
9:43071180	rs39103279	A	G	rs39103279	intron_variant	Arhgef12	9_43071180_A/G	ENSMUSR00000463243	RegulatoryFeature	regulatory_region_variant	IMPACT=MODIFIER;BIOTYPE=promoter_flanking_region
9:43072444	rs231988578	G	T	rs231988578	intron_variant	Arhgef12	9_43072444_G/T	ENSMUSR00000463243	RegulatoryFeature	regulatory_region_variant	IMPACT=MODIFIER;BIOTYPE=promoter_flanking_region
9:43072603	rs218256494	G	T	rs218256494	intron_variant	Arhgef12	9_43072603_G/T	ENSMUSR00000463243	RegulatoryFeature	regulatory_region_variant	IMPACT=MODIFIER;BIOTYPE=promoter_flanking_region
9:43072944	rs37391357	A	G	rs37391357	intron_variant	Arhgef12	9_43072944_A/G	ENSMUSR00000463243	RegulatoryFeature	regulatory_region_variant	IMPACT=MODIFIER;BIOTYPE=promoter_flanking_region
9:43084663	rs33762945	A	C	rs33762945	intron_variant	Arhgef12	9_43084663_A/C	ENSMUSR00000272486	RegulatoryFeature	regulatory_region_variant	IMPACT=MODIFIER;BIOTYPE=enhancer
9:43085589	rs29795098	A	G	rs29795098	intron_variant	Arhgef12	9_43085589_A/G	ENSMUSR00000463245	RegulatoryFeature	regulatory_region_variant	IMPACT=MODIFIER;BIOTYPE=promoter_flanking_region
9:43085805	rs33745340	A	G	rs33745340	intron_variant	Arhgef12	9_43085805_A/G	ENSMUSR00000463245	RegulatoryFeature	regulatory_region_variant	IMPACT=MODIFIER;BIOTYPE=promoter_flanking_region
9:43092560	rs30294396	G	A	rs30294396	intron_variant	Arhgef12	9_43092560_G/A	ENSMUSR00000272491	RegulatoryFeature	regulatory_region_variant	IMPACT=MODIFIER;BIOTYPE=enhancer
9:43092771	rs48735714	G	A	rs48735714	intron_variant	Arhgef12	9_43092771_G/A	ENSMUSR00000272491	RegulatoryFeature	regulatory_region_variant	IMPACT=MODIFIER;BIOTYPE=enhancer
9:43093483	rs260272547	A	g	rs260272547	intron_variant	Arhgef12	9_43093483_A/g	ENSMUSR00000463246	RegulatoryFeature	regulatory_region_variant	IMPACT=MODIFIER;BIOTYPE=promoter_flanking_region
9:43093847	rs36275447	T	C	rs36275447	intron_variant	Arhgef12	9_43093847_T/C	ENSMUSR00000463246	RegulatoryFeature	regulatory_region_variant	IMPACT=MODIFIER;BIOTYPE=promoter_flanking_region
9:43095092	rs49555827	G	A	rs49555827	intron_variant	Arhgef12	9_43095092_G/A	ENSMUSR00000463247	RegulatoryFeature	regulatory_region_variant	IMPACT=MODIFIER;BIOTYPE=promoter_flanking_region
9:43095733	rs36512985	C	T	rs36512985	intron_variant	Arhgef12	9_43095733_C/T	ENSMUSR00000463248	RegulatoryFeature	regulatory_region_variant	IMPACT=MODIFIER;BIOTYPE=promoter_flanking_region
9:43096623	rs51678177	C	T	rs51678177	intron_variant	Arhgef12	9_43096623_C/T	ENSMUSR00000463248	RegulatoryFeature	regulatory_region_variant	IMPACT=MODIFIER;BIOTYPE=promoter_flanking_region
9:43096727	rs48895275	G	A	rs48895275	intron_variant	Arhgef12	9_43096727_G/A	ENSMUSR00000463248	RegulatoryFeature	regulatory_region_variant	IMPACT=MODIFIER;BIOTYPE=promoter_flanking_region
9:43097474	rs30089210	A	C	rs30089210	intron_variant	Arhgef12	9_43097474_A/C	ENSMUSR00000463249	RegulatoryFeature	regulatory_region_variant	IMPACT=MODIFIER;BIOTYPE=promoter_flanking_region
9:43100272	rs30471958	G	A	rs30471958	intron_variant	Arhgef12	9_43100272_G/A	ENSMUSR00000463250	RegulatoryFeature	regulatory_region_variant	IMPACT=MODIFIER;BIOTYPE=promoter_flanking_region
9:43103353	rs29987975	C	T	rs29987975	intron_variant	Arhgef12	9_43103353_C/T	ENSMUSR00000463252	RegulatoryFeature	regulatory_region_variant	IMPACT=MODIFIER;BIOTYPE=promoter
9:43104911	rs29638896	T	A*	rs29638896	intron_variant downstream_gene_variant	Arhgef12	9_43104911_T/A	ENSMUSR00000463252	RegulatoryFeature	regulatory_region_variant	IMPACT=MODIFIER;BIOTYPE=promoter
9:43106015	rs262144542	G	A*	rs262144542	upstream_gene_variant downstream_gene_variant	Arhgef12	9_43106015_G/A	ENSMUSR00000463252	RegulatoryFeature	regulatory_region_variant	IMPACT=MODIFIER;BIOTYPE=promoter
9:43106537	rs30425217	C	T*	rs30425217	upstream_gene_variant downstream_gene_variant	Arhgef12	9_43106537_C/T	ENSMUSR00000463252	RegulatoryFeature	regulatory_region_variant	IMPACT=MODIFIER;BIOTYPE=promoter
9:43150712	rs37626199	A	G	rs37626199	intron_variant	Pou2f3	9_43150712_A/G	ENSMUSR00000272503	RegulatoryFeature	regulatory_region_variant	IMPACT=MODIFIER;BIOTYPE=promoter_flanking_region
9:43188345	rs51851893	G	A	rs51851893	intron_variant	Pou2f3	9_43188345_G/A	ENSMUSR00000463262	RegulatoryFeature	regulatory_region_variant	IMPACT=MODIFIER;BIOTYPE=enhancer
9:43188725	rs33632799	T	C	rs33632799	intron_variant	Pou2f3	9_43188725_T/C	ENSMUSR00000463262	RegulatoryFeature	regulatory_region_variant	IMPACT=MODIFIER;BIOTYPE=enhancer
9:43199854	rs30255687	G	A*	rs30255687	intron_variant upstream_gene_variant	Pou2f3	9_43199854_G/A	ENSMUSR00000272506	RegulatoryFeature	regulatory_region_variant	IMPACT=MODIFIER;BIOTYPE=enhancer
9:43200023	rs48287724	A	C*	rs48287724	intron_variant upstream_gene_variant	Pou2f3	9_43200023_A/C	ENSMUSR00000272506	RegulatoryFeature	regulatory_region_variant	IMPACT=MODIFIER;BIOTYPE=enhancer
9:43210720	rs33710397	C	A	rs33710397	upstream_gene_variant	Pou2f3	9_43210720_C/A	ENSMUSR00000463263	RegulatoryFeature	regulatory_region_variant	IMPACT=MODIFIER;BIOTYPE=promoter
9:43211153	rs33729505	T	C	rs33729505	upstream_gene_variant	Pou2f3	9_43211153_T/C	ENSMUSR00000463264	RegulatoryFeature	regulatory_region_variant	IMPACT=MODIFIER;BIOTYPE=promoter
9:43211153	rs33729505	T	C	rs33729505	upstream_gene_variant	Pou2f3	9_43211153_T/C	ENSMUSR00000463265	RegulatoryFeature	regulatory_region_variant	IMPACT=MODIFIER;BIOTYPE=CTCF_binding_site
9:43211321	rs30475730	T	G	rs30475730	upstream_gene_variant	Pou2f3	9_43211321_T/G	ENSMUSR00000463264	RegulatoryFeature	regulatory_region_variant	IMPACT=MODIFIER;BIOTYPE=promoter
9:43211321	rs30475730	T	G	rs30475730	upstream_gene_variant	Pou2f3	9_43211321_T/G	ENSMUSR00000463265	RegulatoryFeature	regulatory_region_variant	IMPACT=MODIFIER;BIOTYPE=CTCF_binding_site
9:43220265	rs29645228	C	T	rs29645228	downstream_gene_variant	Oaf	9_43220265_C/T	ENSMUSR00000463266	RegulatoryFeature	regulatory_region_variant	IMPACT=MODIFIER;BIOTYPE=enhancer
9:43222551	rs13468620	T	C	rs13468620	3_prime_utr_variant	Oaf	9_43222551_T/C	ENSMUSR00000272510	RegulatoryFeature	regulatory_region_variant	IMPACT=MODIFIER;BIOTYPE=promoter_flanking_region
9:43222551	rs13468620	T	C	rs13468620	3_prime_utr_variant	Oaf	9_43222551_T/C	ENSMUSR00000463268	RegulatoryFeature	regulatory_region_variant	IMPACT=MODIFIER;BIOTYPE=CTCF_binding_site
9:43222904	rs29736528	C	T	rs29736528	intron_variant	Oaf	9_43222904_C/T	ENSMUSR00000272510	RegulatoryFeature	regulatory_region_variant	IMPACT=MODIFIER;BIOTYPE=promoter_flanking_region
9:43223200	rs30122866	T	C	rs30122866	intron_variant	Oaf	9_43223200_T/C	ENSMUSR00000272510	RegulatoryFeature	regulatory_region_variant	IMPACT=MODIFIER;BIOTYPE=promoter_flanking_region
9:43247178	rs50254112	T	C	rs50254112	-	-	9_43247178_T/C	ENSMUSR00000272513	RegulatoryFeature	regulatory_region_variant	IMPACT=MODIFIER;BIOTYPE=promoter_flanking_region
9:43309557	rs48535723	C	T	rs48535723	upstream_gene_variant	Trim29	9_43309557_C/T	ENSMUSR00000463280	RegulatoryFeature	regulatory_region_variant	IMPACT=MODIFIER;BIOTYPE=promoter_flanking_region
9:43370081	rs33738363	C	T	rs33738363	-	-	9_43370081_C/T	ENSMUSR00000463295	RegulatoryFeature	regulatory_region_variant	IMPACT=MODIFIER;BIOTYPE=enhancer
9:43545309	rs29981101	C	T	rs29981101	-	-	9_43545309_C/T	ENSMUSR00000463318	RegulatoryFeature	regulatory_region_variant	IMPACT=MODIFIER;BIOTYPE=promoter_flanking_region
9:43545408	rs33709639	C	G	rs33709639	-	-	9_43545408_C/G	ENSMUSR00000463318	RegulatoryFeature	regulatory_region_variant	IMPACT=MODIFIER;BIOTYPE=promoter_flanking_region
9:43753989	rs227860422	A	G	rs227860422	intron_variant	Pvrl1	9_43753989_A/G	ENSMUSR00000272602	RegulatoryFeature	regulatory_region_variant	IMPACT=MODIFIER;BIOTYPE=promoter_flanking_region
9:43754158	rs37211619	T	C	rs37211619	intron_variant	Pvrl1	9_43754158_T/C	ENSMUSR00000272602	RegulatoryFeature	regulatory_region_variant	IMPACT=MODIFIER;BIOTYPE=promoter_flanking_region
9:43755996	rs48188154	C	T	rs48188154	intron_variant	Pvrl1	9_43755996_C/T	ENSMUSR00000272602	RegulatoryFeature	regulatory_region_variant	IMPACT=MODIFIER;BIOTYPE=promoter_flanking_region
9:43756225	rs30188271	G	A	rs30188271	intron_variant	Pvrl1	9_43756225_G/A	ENSMUSR00000272602	RegulatoryFeature	regulatory_region_variant	IMPACT=MODIFIER;BIOTYPE=promoter_flanking_region
9:43757623	rs212249885	T	A	rs212249885	intron_variant	Pvrl1	9_43757623_T/A	ENSMUSR00000272602	RegulatoryFeature	regulatory_region_variant	IMPACT=MODIFIER;BIOTYPE=promoter_flanking_region
9:43758269	rs37882230	A	C	rs37882230	intron_variant	Pvrl1	9_43758269_A/C	ENSMUSR00000272602	RegulatoryFeature	regulatory_region_variant	IMPACT=MODIFIER;BIOTYPE=promoter_flanking_region
9:43759629	rs30186828	G	A	rs30186828	intron_variant	Pvrl1	9_43759629_G/A	ENSMUSR00000272602	RegulatoryFeature	regulatory_region_variant	IMPACT=MODIFIER;BIOTYPE=promoter_flanking_region
9:43759720	rs29962981	C	T	rs29962981	intron_variant	Pvrl1	9_43759720_C/T	ENSMUSR00000272602	RegulatoryFeature	regulatory_region_variant	IMPACT=MODIFIER;BIOTYPE=promoter_flanking_region
9:43759909	rs259506912	C	T	rs259506912	intron_variant	Pvrl1	9_43759909_C/T	ENSMUSR00000272602	RegulatoryFeature	regulatory_region_variant	IMPACT=MODIFIER;BIOTYPE=promoter_flanking_region
9:43761788	rs33671907	C	A	rs33671907	intron_variant	Pvrl1	9_43761788_C/A	ENSMUSR00000272602	RegulatoryFeature	regulatory_region_variant	IMPACT=MODIFIER;BIOTYPE=promoter_flanking_region
9:43761977	rs30174900	C	T	rs30174900	intron_variant	Pvrl1	9_43761977_C/T	ENSMUSR00000272602	RegulatoryFeature	regulatory_region_variant	IMPACT=MODIFIER;BIOTYPE=promoter_flanking_region
9:43762227	rs30181731	C	T	rs30181731	intron_variant	Pvrl1	9_43762227_C/T	ENSMUSR00000272602	RegulatoryFeature	regulatory_region_variant	IMPACT=MODIFIER;BIOTYPE=promoter_flanking_region
9:43762839	rs29987069	C	T	rs29987069	intron_variant	Pvrl1	9_43762839_C/T	ENSMUSR00000272602	RegulatoryFeature	regulatory_region_variant	IMPACT=MODIFIER;BIOTYPE=promoter_flanking_region
9:43765976	rs30444912	C	T	rs30444912	intron_variant	Pvrl1	9_43765976_C/T	ENSMUSR00000463336	RegulatoryFeature	regulatory_region_variant	IMPACT=MODIFIER;BIOTYPE=enhancer
9:43766850	rs30457987	T	C	rs30457987	intron_variant	Pvrl1	9_43766850_T/C	ENSMUSR00000272606	RegulatoryFeature	regulatory_region_variant	IMPACT=MODIFIER;BIOTYPE=enhancer
9:43766861	rs30094626	C	A	rs30094626	intron_variant	Pvrl1	9_43766861_C/A	ENSMUSR00000272606	RegulatoryFeature	regulatory_region_variant	IMPACT=MODIFIER;BIOTYPE=enhancer
9:43767390	rs37958047	A	G	rs37958047	intron_variant	Pvrl1	9_43767390_A/G	ENSMUSR00000272606	RegulatoryFeature	regulatory_region_variant	IMPACT=MODIFIER;BIOTYPE=enhancer
9:43767678	rs30381780	A	G	rs30381780	intron_variant	Pvrl1	9_43767678_A/G	ENSMUSR00000272606	RegulatoryFeature	regulatory_region_variant	IMPACT=MODIFIER;BIOTYPE=enhancer
9:43769308	rs33646953	A	T	rs33646953	intron_variant	Pvrl1	9_43769308_A/T	ENSMUSR00000272606	RegulatoryFeature	regulatory_region_variant	IMPACT=MODIFIER;BIOTYPE=enhancer
9:43769338	rs47718787	A	G	rs47718787	intron_variant	Pvrl1	9_43769338_A/G	ENSMUSR00000272606	RegulatoryFeature	regulatory_region_variant	IMPACT=MODIFIER;BIOTYPE=enhancer
9:43769404	rs29887796	C	T	rs29887796	intron_variant	Pvrl1	9_43769404_C/T	ENSMUSR00000272606	RegulatoryFeature	regulatory_region_variant	IMPACT=MODIFIER;BIOTYPE=enhancer
9:43771637	rs29737163	A	G	rs29737163	intron_variant	Pvrl1	9_43771637_A/G	ENSMUSR00000463337	RegulatoryFeature	regulatory_region_variant	IMPACT=MODIFIER;BIOTYPE=promoter_flanking_region
9:43771667	rs30083259	C	T	rs30083259	intron_variant	Pvrl1	9_43771667_C/T	ENSMUSR00000463337	RegulatoryFeature	regulatory_region_variant	IMPACT=MODIFIER;BIOTYPE=promoter_flanking_region
9:43771668	rs29739705	A	G	rs29739705	intron_variant	Pvrl1	9_43771668_A/G	ENSMUSR00000463337	RegulatoryFeature	regulatory_region_variant	IMPACT=MODIFIER;BIOTYPE=promoter_flanking_region
9:43771949	rs48294059	T	C	rs48294059	intron_variant	Pvrl1	9_43771949_T/C	ENSMUSR00000463337	RegulatoryFeature	regulatory_region_variant	IMPACT=MODIFIER;BIOTYPE=promoter_flanking_region
9:43772025	rs29984235	C	T	rs29984235	intron_variant	Pvrl1	9_43772025_C/T	ENSMUSR00000463337	RegulatoryFeature	regulatory_region_variant	IMPACT=MODIFIER;BIOTYPE=promoter_flanking_region
9:43772048	rs48138880	G	A	rs48138880	intron_variant	Pvrl1	9_43772048_G/A	ENSMUSR00000463337	RegulatoryFeature	regulatory_region_variant	IMPACT=MODIFIER;BIOTYPE=promoter_flanking_region
9:43772111	rs51437359	G	A	rs51437359	intron_variant	Pvrl1	9_43772111_G/A	ENSMUSR00000463337	RegulatoryFeature	regulatory_region_variant	IMPACT=MODIFIER;BIOTYPE=promoter_flanking_region
9:43772139	-	G	C	rs49840516	intron_variant	Pvrl1	9_43772139_G/C	ENSMUSR00000463337	RegulatoryFeature	regulatory_region_variant	IMPACT=MODIFIER;BIOTYPE=promoter_flanking_region
9:43772148	-	A	G	rs48614283	intron_variant	Pvrl1	9_43772148_A/G	ENSMUSR00000463337	RegulatoryFeature	regulatory_region_variant	IMPACT=MODIFIER;BIOTYPE=promoter_flanking_region
9:43772188	rs47070773	C	T	rs47070773	intron_variant	Pvrl1	9_43772188_C/T	ENSMUSR00000463337	RegulatoryFeature	regulatory_region_variant	IMPACT=MODIFIER;BIOTYPE=promoter_flanking_region
9:43772204	rs46992703	T	C	rs46992703	intron_variant	Pvrl1	9_43772204_T/C	ENSMUSR00000463337	RegulatoryFeature	regulatory_region_variant	IMPACT=MODIFIER;BIOTYPE=promoter_flanking_region
9:43772212	rs50849959	G	A	rs50849959	intron_variant	Pvrl1	9_43772212_G/A	ENSMUSR00000463337	RegulatoryFeature	regulatory_region_variant	IMPACT=MODIFIER;BIOTYPE=promoter_flanking_region
9:43772223	rs253322054	G	A	rs253322054	intron_variant	Pvrl1	9_43772223_G/A	ENSMUSR00000463337	RegulatoryFeature	regulatory_region_variant	IMPACT=MODIFIER;BIOTYPE=promoter_flanking_region
9:43772255	rs47243149	A	T	rs47243149	intron_variant	Pvrl1	9_43772255_A/T	ENSMUSR00000463337	RegulatoryFeature	regulatory_region_variant	IMPACT=MODIFIER;BIOTYPE=promoter_flanking_region
9:43772345	rs228619767	T	C	rs228619767	intron_variant	Pvrl1	9_43772345_T/C	ENSMUSR00000463337	RegulatoryFeature	regulatory_region_variant	IMPACT=MODIFIER;BIOTYPE=promoter_flanking_region
9:43772410	rs230947448	T	C	rs230947448	intron_variant	Pvrl1	9_43772410_T/C	ENSMUSR00000463337	RegulatoryFeature	regulatory_region_variant	IMPACT=MODIFIER;BIOTYPE=promoter_flanking_region
9:43772443	rs256295824	C	G	rs256295824	intron_variant	Pvrl1	9_43772443_C/G	ENSMUSR00000463337	RegulatoryFeature	regulatory_region_variant	IMPACT=MODIFIER;BIOTYPE=promoter_flanking_region
9:43772550	rs212063349	A	C	rs212063349	intron_variant	Pvrl1	9_43772550_A/C	ENSMUSR00000463337	RegulatoryFeature	regulatory_region_variant	IMPACT=MODIFIER;BIOTYPE=promoter_flanking_region
9:43772560	rs230674985	G	C	rs230674985	intron_variant	Pvrl1	9_43772560_G/C	ENSMUSR00000463337	RegulatoryFeature	regulatory_region_variant	IMPACT=MODIFIER;BIOTYPE=promoter_flanking_region
9:43772597	rs252548457	T	C	rs252548457	intron_variant	Pvrl1	9_43772597_T/C	ENSMUSR00000463337	RegulatoryFeature	regulatory_region_variant	IMPACT=MODIFIER;BIOTYPE=promoter_flanking_region
9:43772940	rs30330703	G	A	rs30330703	intron_variant	Pvrl1	9_43772940_G/A	ENSMUSR00000463337	RegulatoryFeature	regulatory_region_variant	IMPACT=MODIFIER;BIOTYPE=promoter_flanking_region
9:43773832	rs51122970	G	A	rs51122970	intron_variant	Pvrl1	9_43773832_G/A	ENSMUSR00000272608	RegulatoryFeature	regulatory_region_variant	IMPACT=MODIFIER;BIOTYPE=promoter_flanking_region
9:43774146	rs29595574	A	G	rs29595574	intron_variant	Pvrl1	9_43774146_A/G	ENSMUSR00000272608	RegulatoryFeature	regulatory_region_variant	IMPACT=MODIFIER;BIOTYPE=promoter_flanking_region
9:43774370	rs29982090	C	T	rs29982090	intron_variant	Pvrl1	9_43774370_C/T	ENSMUSR00000272608	RegulatoryFeature	regulatory_region_variant	IMPACT=MODIFIER;BIOTYPE=promoter_flanking_region
9:43774623	rs30382858	C	G	rs30382858	intron_variant	Pvrl1	9_43774623_C/G	ENSMUSR00000272608	RegulatoryFeature	regulatory_region_variant	IMPACT=MODIFIER;BIOTYPE=promoter_flanking_region
9:43775043	rs29734000	T	C	rs29734000	intron_variant	Pvrl1	9_43775043_T/C	ENSMUSR00000272608	RegulatoryFeature	regulatory_region_variant	IMPACT=MODIFIER;BIOTYPE=promoter_flanking_region
9:43775044	rs29645739	A	C	rs29645739	intron_variant	Pvrl1	9_43775044_A/C	ENSMUSR00000272608	RegulatoryFeature	regulatory_region_variant	IMPACT=MODIFIER;BIOTYPE=promoter_flanking_region
9:43776830	rs261516584	A	G	rs261516584	intron_variant	Pvrl1	9_43776830_A/G	ENSMUSR00000272608	RegulatoryFeature	regulatory_region_variant	IMPACT=MODIFIER;BIOTYPE=promoter_flanking_region
9:43777179	rs229843579	C	T	rs229843579	intron_variant	Pvrl1	9_43777179_C/T	ENSMUSR00000272608	RegulatoryFeature	regulatory_region_variant	IMPACT=MODIFIER;BIOTYPE=promoter_flanking_region
9:43777690	rs33717940	G	A	rs33717940	intron_variant	Pvrl1	9_43777690_G/A	ENSMUSR00000272608	RegulatoryFeature	regulatory_region_variant	IMPACT=MODIFIER;BIOTYPE=promoter_flanking_region
9:43777775	rs30136796	C	T	rs30136796	intron_variant	Pvrl1	9_43777775_C/T	ENSMUSR00000272608	RegulatoryFeature	regulatory_region_variant	IMPACT=MODIFIER;BIOTYPE=promoter_flanking_region
9:43780496	rs29894262	C	T	rs29894262	intron_variant	Pvrl1	9_43780496_C/T	ENSMUSR00000463338	RegulatoryFeature	regulatory_region_variant	IMPACT=MODIFIER;BIOTYPE=promoter_flanking_region
9:43780692	rs30386317	G	A	rs30386317	intron_variant	Pvrl1	9_43780692_G/A	ENSMUSR00000463338	RegulatoryFeature	regulatory_region_variant	IMPACT=MODIFIER;BIOTYPE=promoter_flanking_region
9:43821956	rs30469886	A	T	rs30469886	-	-	9_43821956_A/T	ENSMUSR00000272617	RegulatoryFeature	regulatory_region_variant	IMPACT=MODIFIER;BIOTYPE=open_chromatin_region
9:43843232	rs29632697	A	G	rs29632697	-	-	9_43843232_A/G	ENSMUSR00000272623	RegulatoryFeature	regulatory_region_variant	IMPACT=MODIFIER;BIOTYPE=open_chromatin_region
9:43846237	rs32578635	G	T	rs32578635	-	-	9_43846237_G/T	ENSMUSR00000463347	RegulatoryFeature	regulatory_region_variant	IMPACT=MODIFIER;BIOTYPE=CTCF_binding_site
9:43858451	rs30226249	T	G	rs30226249	-	-	9_43858451_T/G	ENSMUSR00000272626	RegulatoryFeature	regulatory_region_variant	IMPACT=MODIFIER;BIOTYPE=promoter_flanking_region
9:43866971	rs30078336	A	G	rs30078336	-	-	9_43866971_A/G	ENSMUSR00000463349	RegulatoryFeature	regulatory_region_variant	IMPACT=MODIFIER;BIOTYPE=CTCF_binding_site
9:43908443	rs32578840	C	A	rs32578840	upstream_gene_variant	U6	9_43908443_C/A	ENSMUSR00000463353	RegulatoryFeature	regulatory_region_variant	IMPACT=MODIFIER;BIOTYPE=CTCF_binding_site
9:43908514	rs217600794	T	A	rs217600794	upstream_gene_variant	U6	9_43908514_T/A	ENSMUSR00000463353	RegulatoryFeature	regulatory_region_variant	IMPACT=MODIFIER;BIOTYPE=CTCF_binding_site
9:43919836	rs32581724	T	C	rs32581724	-	-	9_43919836_T/C	ENSMUSR00000272632	RegulatoryFeature	regulatory_region_variant	IMPACT=MODIFIER;BIOTYPE=promoter_flanking_region
9:43919878	rs32581726	T	C	rs32581726	-	-	9_43919878_T/C	ENSMUSR00000272632	RegulatoryFeature	regulatory_region_variant	IMPACT=MODIFIER;BIOTYPE=promoter_flanking_region
9:43929640	-	A	G	rs29596369	-	-	9_43929640_A/G	ENSMUSR00000463356	RegulatoryFeature	regulatory_region_variant	IMPACT=MODIFIER;BIOTYPE=enhancer
9:43929759	rs30275364	T	C	rs30275364	-	-	9_43929759_T/C	ENSMUSR00000463356	RegulatoryFeature	regulatory_region_variant	IMPACT=MODIFIER;BIOTYPE=enhancer
9:43939720	rs33744165	A	G	rs33744165	-	-	9_43939720_A/G	ENSMUSR00000272638	RegulatoryFeature	regulatory_region_variant	IMPACT=MODIFIER;BIOTYPE=open_chromatin_region
9:43971813	rs50374927	T	C	rs50374927	-	-	9_43971813_T/C	ENSMUSR00000463364	RegulatoryFeature	regulatory_region_variant	IMPACT=MODIFIER;BIOTYPE=promoter_flanking_region
9:43988615	rs33722974	T	C	rs33722974	-	-	9_43988615_T/C	ENSMUSR00000272654	RegulatoryFeature	regulatory_region_variant	IMPACT=MODIFIER;BIOTYPE=promoter_flanking_region
9:43988615	rs33722974	T	C	rs33722974	-	-	9_43988615_T/C	ENSMUSR00000463372	RegulatoryFeature	regulatory_region_variant	IMPACT=MODIFIER;BIOTYPE=enhancer
9:43988698	rs30419680	C	T	rs30419680	-	-	9_43988698_C/T	ENSMUSR00000272654	RegulatoryFeature	regulatory_region_variant	IMPACT=MODIFIER;BIOTYPE=promoter_flanking_region
9:43988698	rs30419680	C	T	rs30419680	-	-	9_43988698_C/T	ENSMUSR00000463372	RegulatoryFeature	regulatory_region_variant	IMPACT=MODIFIER;BIOTYPE=enhancer
9:44012680	rs29642582	G	A	rs29642582	-	-	9_44012680_G/A	ENSMUSR00000272657	RegulatoryFeature	regulatory_region_variant	IMPACT=MODIFIER;BIOTYPE=promoter_flanking_region
9:44020525	rs49974855	A	C	rs49974855	-	-	9_44020525_A/C	ENSMUSR00000463374	RegulatoryFeature	regulatory_region_variant	IMPACT=MODIFIER;BIOTYPE=promoter_flanking_region
9:44101676	rs226387794	G	A*	rs226387794	intron_variant nmd_transcript_variant nc_transcript_variant upstream_gene_variant	Rnf26	9_44101676_G/A	ENSMUSR00000463396	RegulatoryFeature	regulatory_region_variant	IMPACT=MODIFIER;BIOTYPE=promoter
9:44101786	rs32595325	A	G*	rs32595325	5_prime_utr_variant intron_variant nmd_transcript_variant nc_transcript_variant upstream_gene_variant	Mfrp	9_44101786_A/G	ENSMUSR00000463396	RegulatoryFeature	regulatory_region_variant	IMPACT=MODIFIER;BIOTYPE=promoter
9:44105831	rs30267119	A	G*	rs30267119	intron_variant nmd_transcript_variant upstream_gene_variant downstream_gene_variant	Mfrp	9_44105831_A/G	ENSMUSR00000463397	RegulatoryFeature	regulatory_region_variant	IMPACT=MODIFIER;BIOTYPE=promoter_flanking_region
9:44106191	rs29596714	G	A*	rs29596714	intron_variant nmd_transcript_variant upstream_gene_variant downstream_gene_variant	Mfrp	9_44106191_G/A	ENSMUSR00000463397	RegulatoryFeature	regulatory_region_variant	IMPACT=MODIFIER;BIOTYPE=promoter_flanking_region
9:44107315	rs32590506	A	G*	rs32590506	5_prime_utr_variant 3_prime_utr_variant intron_variant nmd_transcript_variant non_coding_exon_variant nc_transcript_variant upstream_gene_variant downstream_gene_variant	C1qtnf5	9_44107315_A/G	ENSMUSR00000272689	RegulatoryFeature	regulatory_region_variant	IMPACT=MODIFIER;BIOTYPE=promoter
9:44107998	rs32590508	T	A*	rs32590508	intron_variant nmd_transcript_variant nc_transcript_variant upstream_gene_variant downstream_gene_variant	C1qtnf5	9_44107998_T/A	ENSMUSR00000272689	RegulatoryFeature	regulatory_region_variant	IMPACT=MODIFIER;BIOTYPE=promoter
9:44108162	rs29792809	C	T*	rs29792809	intron_variant nmd_transcript_variant nc_transcript_variant upstream_gene_variant downstream_gene_variant	C1qtnf5	9_44108162_C/T	ENSMUSR00000272689	RegulatoryFeature	regulatory_region_variant	IMPACT=MODIFIER;BIOTYPE=promoter
9:44108169	rs29729606	G	C*	rs29729606	intron_variant nmd_transcript_variant nc_transcript_variant upstream_gene_variant downstream_gene_variant	C1qtnf5	9_44108169_G/C	ENSMUSR00000272689	RegulatoryFeature	regulatory_region_variant	IMPACT=MODIFIER;BIOTYPE=promoter
9:44109701	rs51059974	G	A*	rs51059974	intron_variant nmd_transcript_variant upstream_gene_variant downstream_gene_variant	Rnf26	9_44109701_G/A	ENSMUSR00000272690	RegulatoryFeature	regulatory_region_variant	IMPACT=MODIFIER;BIOTYPE=promoter
9:44109701	rs51059974	G	A*	rs51059974	intron_variant nmd_transcript_variant upstream_gene_variant downstream_gene_variant	Rnf26	9_44109701_G/A	ENSMUSR00000463398	RegulatoryFeature	regulatory_region_variant	IMPACT=MODIFIER;BIOTYPE=CTCF_binding_site
9:44109871	rs50782487	C	T*	rs50782487	intron_variant nmd_transcript_variant upstream_gene_variant downstream_gene_variant	Rnf26	9_44109871_C/T	ENSMUSR00000463398	RegulatoryFeature	regulatory_region_variant	IMPACT=MODIFIER;BIOTYPE=CTCF_binding_site
9:44109928	rs45659772	G	A*	rs45659772	intron_variant nmd_transcript_variant upstream_gene_variant downstream_gene_variant	Rnf26	9_44109928_G/A	ENSMUSR00000463398	RegulatoryFeature	regulatory_region_variant	IMPACT=MODIFIER;BIOTYPE=CTCF_binding_site
9:44109973	rs47694899	T	C*	rs47694899	intron_variant nmd_transcript_variant upstream_gene_variant downstream_gene_variant	Rnf26	9_44109973_T/C	ENSMUSR00000463398	RegulatoryFeature	regulatory_region_variant	IMPACT=MODIFIER;BIOTYPE=CTCF_binding_site
9:44109974	rs51177398	C	T*	rs51177398	intron_variant nmd_transcript_variant upstream_gene_variant downstream_gene_variant	Rnf26	9_44109974_C/T	ENSMUSR00000463398	RegulatoryFeature	regulatory_region_variant	IMPACT=MODIFIER;BIOTYPE=CTCF_binding_site
9:44112694	rs237488715	G	C*	rs237488715	missense_variant nmd_transcript_variant upstream_gene_variant downstream_gene_variant	Rnf26	9_44112694_G/C	ENSMUSR00000463399	RegulatoryFeature	regulatory_region_variant	IMPACT=MODIFIER;BIOTYPE=promoter
9:44112749	-	G	A*	rs220017328	synonymous_variant nmd_transcript_variant upstream_gene_variant downstream_gene_variant	Rnf26	9_44112749_G/A	ENSMUSR00000463399	RegulatoryFeature	regulatory_region_variant	IMPACT=MODIFIER;BIOTYPE=promoter
9:44113048	-	A	C*	rs13472262	5_prime_utr_variant nmd_transcript_variant non_coding_exon_variant nc_transcript_variant upstream_gene_variant downstream_gene_variant	Rnf26	9_44113048_A/C	ENSMUSR00000463399	RegulatoryFeature	regulatory_region_variant	IMPACT=MODIFIER;BIOTYPE=promoter
9:44113118	-	A	G*	rs387796593	5_prime_utr_variant nmd_transcript_variant non_coding_exon_variant nc_transcript_variant upstream_gene_variant downstream_gene_variant	Rnf26	9_44113118_A/G	ENSMUSR00000463399	RegulatoryFeature	regulatory_region_variant	IMPACT=MODIFIER;BIOTYPE=promoter
9:44113455	rs29895404	T	C*	rs29895404	5_prime_utr_variant intron_variant nmd_transcript_variant nc_transcript_variant upstream_gene_variant downstream_gene_variant	Rnf26	9_44113455_T/C	ENSMUSR00000463399	RegulatoryFeature	regulatory_region_variant	IMPACT=MODIFIER;BIOTYPE=promoter
9:44113780	rs33758961	C	T*	rs33758961	intron_variant nc_transcript_variant upstream_gene_variant downstream_gene_variant	AC148328.1	9_44113780_C/T	ENSMUSR00000463399	RegulatoryFeature	regulatory_region_variant	IMPACT=MODIFIER;BIOTYPE=promoter
9:44113852	rs251062538	T	C*	rs251062538	intron_variant nc_transcript_variant upstream_gene_variant downstream_gene_variant	AC148328.1	9_44113852_T/C	ENSMUSR00000463399	RegulatoryFeature	regulatory_region_variant	IMPACT=MODIFIER;BIOTYPE=promoter
9:44113896	-	A	c*	rs580721990	intron_variant nc_transcript_variant upstream_gene_variant downstream_gene_variant	AC148328.1	9_44113896_A/c	ENSMUSR00000463399	RegulatoryFeature	regulatory_region_variant	IMPACT=MODIFIER;BIOTYPE=promoter
9:44113897	-	T	a*	rs584761415	intron_variant nc_transcript_variant upstream_gene_variant downstream_gene_variant	AC148328.1	9_44113897_T/a	ENSMUSR00000463399	RegulatoryFeature	regulatory_region_variant	IMPACT=MODIFIER;BIOTYPE=promoter
9:44113965	rs233714757	G	T*	rs233714757	intron_variant nc_transcript_variant upstream_gene_variant downstream_gene_variant	AC148328.1	9_44113965_G/T	ENSMUSR00000463399	RegulatoryFeature	regulatory_region_variant	IMPACT=MODIFIER;BIOTYPE=promoter
9:44114040	rs234513755	A	G*	rs234513755	intron_variant nc_transcript_variant upstream_gene_variant downstream_gene_variant	AC148328.1	9_44114040_A/G	ENSMUSR00000463399	RegulatoryFeature	regulatory_region_variant	IMPACT=MODIFIER;BIOTYPE=promoter
9:44114052	rs224044125	G	A*	rs224044125	intron_variant nc_transcript_variant upstream_gene_variant downstream_gene_variant	AC148328.1	9_44114052_G/A	ENSMUSR00000463399	RegulatoryFeature	regulatory_region_variant	IMPACT=MODIFIER;BIOTYPE=promoter
9:44114108	rs243338199	A	G*	rs243338199	intron_variant nc_transcript_variant upstream_gene_variant downstream_gene_variant	AC148328.1	9_44114108_A/G	ENSMUSR00000463399	RegulatoryFeature	regulatory_region_variant	IMPACT=MODIFIER;BIOTYPE=promoter
9:44114166	rs226354018	A	G*	rs226354018	intron_variant nc_transcript_variant upstream_gene_variant downstream_gene_variant	AC148328.1	9_44114166_A/G	ENSMUSR00000463399	RegulatoryFeature	regulatory_region_variant	IMPACT=MODIFIER;BIOTYPE=promoter
9:44114167	rs253293981	A	G*	rs253293981	intron_variant nc_transcript_variant upstream_gene_variant downstream_gene_variant	AC148328.1	9_44114167_A/G	ENSMUSR00000463399	RegulatoryFeature	regulatory_region_variant	IMPACT=MODIFIER;BIOTYPE=promoter
9:44114171	rs217221761	G	A*	rs217221761	intron_variant nc_transcript_variant upstream_gene_variant downstream_gene_variant	AC148328.1	9_44114171_G/A	ENSMUSR00000463399	RegulatoryFeature	regulatory_region_variant	IMPACT=MODIFIER;BIOTYPE=promoter
9:44114204	rs242198311	T	C*	rs242198311	intron_variant nc_transcript_variant upstream_gene_variant	AC148328.1	9_44114204_T/C	ENSMUSR00000463399	RegulatoryFeature	regulatory_region_variant	IMPACT=MODIFIER;BIOTYPE=promoter
9:44114424	-	A	G*	rs230922068	intron_variant nc_transcript_variant upstream_gene_variant	AC148328.1	9_44114424_A/G	ENSMUSR00000463399	RegulatoryFeature	regulatory_region_variant	IMPACT=MODIFIER;BIOTYPE=promoter
9:44114467	rs220198383	G	C*	rs220198383	intron_variant nc_transcript_variant upstream_gene_variant	AC148328.1	9_44114467_G/C	ENSMUSR00000463399	RegulatoryFeature	regulatory_region_variant	IMPACT=MODIFIER;BIOTYPE=promoter
9:44116495	-	G	A*	rs387263808	intron_variant nc_transcript_variant upstream_gene_variant	AC148328.1	9_44116495_G/A	ENSMUSR00000463400	RegulatoryFeature	regulatory_region_variant	IMPACT=MODIFIER;BIOTYPE=CTCF_binding_site
9:44117983	-	A	G*	rs30616172	intron_variant nc_transcript_variant upstream_gene_variant	AC148328.1	9_44117983_A/G	ENSMUSR00000463401	RegulatoryFeature	regulatory_region_variant	IMPACT=MODIFIER;BIOTYPE=enhancer
9:44118072	-	T	C*	rs30724956	intron_variant nc_transcript_variant upstream_gene_variant	AC148328.1	9_44118072_T/C	ENSMUSR00000463401	RegulatoryFeature	regulatory_region_variant	IMPACT=MODIFIER;BIOTYPE=enhancer
9:44118156	-	G	A*	rs30962767	intron_variant nc_transcript_variant upstream_gene_variant	AC148328.1	9_44118156_G/A	ENSMUSR00000463401	RegulatoryFeature	regulatory_region_variant	IMPACT=MODIFIER;BIOTYPE=enhancer
9:44118353	-	T	G*	rs30578814	intron_variant nc_transcript_variant upstream_gene_variant	AC148328.1	9_44118353_T/G	ENSMUSR00000463401	RegulatoryFeature	regulatory_region_variant	IMPACT=MODIFIER;BIOTYPE=enhancer
9:44119204	rs45807809	C	T*	rs45807809	intron_variant nc_transcript_variant downstream_gene_variant	AC148328.1	9_44119204_C/T	ENSMUSR00000463402	RegulatoryFeature	regulatory_region_variant	IMPACT=MODIFIER;BIOTYPE=TF_binding_site
9:44119204	rs45807809	C	T*	rs45807809	intron_variant nc_transcript_variant downstream_gene_variant	AC148328.1	9_44119204_C/T	ENSMUSR00000463403	RegulatoryFeature	regulatory_region_variant	IMPACT=MODIFIER;BIOTYPE=CTCF_binding_site
9:44119205	rs49416808	A	G*	rs49416808	intron_variant nc_transcript_variant downstream_gene_variant	AC148328.1	9_44119205_A/G	ENSMUSR00000463402	RegulatoryFeature	regulatory_region_variant	IMPACT=MODIFIER;BIOTYPE=TF_binding_site
9:44119205	rs49416808	A	G*	rs49416808	intron_variant nc_transcript_variant downstream_gene_variant	AC148328.1	9_44119205_A/G	ENSMUSR00000463403	RegulatoryFeature	regulatory_region_variant	IMPACT=MODIFIER;BIOTYPE=CTCF_binding_site
9:44119229	rs47128174	G	A*	rs47128174	intron_variant nc_transcript_variant downstream_gene_variant	AC148328.1	9_44119229_G/A	ENSMUSR00000463402	RegulatoryFeature	regulatory_region_variant	IMPACT=MODIFIER;BIOTYPE=TF_binding_site
9:44119229	rs47128174	G	A*	rs47128174	intron_variant nc_transcript_variant downstream_gene_variant	AC148328.1	9_44119229_G/A	ENSMUSR00000463403	RegulatoryFeature	regulatory_region_variant	IMPACT=MODIFIER;BIOTYPE=CTCF_binding_site
9:44119231	rs243972993	G	A*	rs243972993	intron_variant nc_transcript_variant downstream_gene_variant	AC148328.1	9_44119231_G/A	ENSMUSR00000463402	RegulatoryFeature	regulatory_region_variant	IMPACT=MODIFIER;BIOTYPE=TF_binding_site
9:44119231	rs243972993	G	A*	rs243972993	intron_variant nc_transcript_variant downstream_gene_variant	AC148328.1	9_44119231_G/A	ENSMUSR00000463403	RegulatoryFeature	regulatory_region_variant	IMPACT=MODIFIER;BIOTYPE=CTCF_binding_site
9:44119236	rs265483067	T	C*	rs265483067	intron_variant nc_transcript_variant downstream_gene_variant	AC148328.1	9_44119236_T/C	ENSMUSR00000463402	RegulatoryFeature	regulatory_region_variant	IMPACT=MODIFIER;BIOTYPE=TF_binding_site
9:44119236	rs265483067	T	C*	rs265483067	intron_variant nc_transcript_variant downstream_gene_variant	AC148328.1	9_44119236_T/C	ENSMUSR00000463403	RegulatoryFeature	regulatory_region_variant	IMPACT=MODIFIER;BIOTYPE=CTCF_binding_site
9:44119238	rs48728380	A	T*	rs48728380	intron_variant nc_transcript_variant downstream_gene_variant	AC148328.1	9_44119238_A/T	ENSMUSR00000463402	RegulatoryFeature	regulatory_region_variant	IMPACT=MODIFIER;BIOTYPE=TF_binding_site
9:44119238	rs48728380	A	T*	rs48728380	intron_variant nc_transcript_variant downstream_gene_variant	AC148328.1	9_44119238_A/T	ENSMUSR00000463403	RegulatoryFeature	regulatory_region_variant	IMPACT=MODIFIER;BIOTYPE=CTCF_binding_site
9:44119318	rs46321049	C	T*	rs46321049	intron_variant nc_transcript_variant downstream_gene_variant	AC148328.1	9_44119318_C/T	ENSMUSR00000463402	RegulatoryFeature	regulatory_region_variant	IMPACT=MODIFIER;BIOTYPE=TF_binding_site
9:44119318	rs46321049	C	T*	rs46321049	intron_variant nc_transcript_variant downstream_gene_variant	AC148328.1	9_44119318_C/T	ENSMUSR00000463403	RegulatoryFeature	regulatory_region_variant	IMPACT=MODIFIER;BIOTYPE=CTCF_binding_site
9:44122089	rs253684009	C	T	rs253684009	downstream_gene_variant	AC148328.1	9_44122089_C/T	ENSMUSR00000463404	RegulatoryFeature	regulatory_region_variant	IMPACT=MODIFIER;BIOTYPE=CTCF_binding_site
9:44122105	rs223749695	A	G	rs223749695	downstream_gene_variant	AC148328.1	9_44122105_A/G	ENSMUSR00000463404	RegulatoryFeature	regulatory_region_variant	IMPACT=MODIFIER;BIOTYPE=CTCF_binding_site
9:44122117	rs243301322	T	A	rs243301322	downstream_gene_variant	AC148328.1	9_44122117_T/A	ENSMUSR00000463404	RegulatoryFeature	regulatory_region_variant	IMPACT=MODIFIER;BIOTYPE=CTCF_binding_site
9:44122150	rs265174198	T	A	rs265174198	downstream_gene_variant	AC148328.1	9_44122150_T/A	ENSMUSR00000463404	RegulatoryFeature	regulatory_region_variant	IMPACT=MODIFIER;BIOTYPE=CTCF_binding_site
9:44125611	rs32591353	T	C*	rs32591353	intron_variant nc_transcript_variant downstream_gene_variant	AC148328.2	9_44125611_T/C	ENSMUSR00000463407	RegulatoryFeature	regulatory_region_variant	IMPACT=MODIFIER;BIOTYPE=CTCF_binding_site
9:44125725	rs255818223	T	C*	rs255818223	intron_variant nc_transcript_variant downstream_gene_variant	AC148328.2	9_44125725_T/C	ENSMUSR00000463407	RegulatoryFeature	regulatory_region_variant	IMPACT=MODIFIER;BIOTYPE=CTCF_binding_site
9:44125957	rs30329669	G	A*	rs30329669	intron_variant nc_transcript_variant downstream_gene_variant	AC148328.2	9_44125957_G/A	ENSMUSR00000463407	RegulatoryFeature	regulatory_region_variant	IMPACT=MODIFIER;BIOTYPE=CTCF_binding_site
9:44126151	rs30345874	C	T*	rs30345874	intron_variant nc_transcript_variant downstream_gene_variant	AC148328.2	9_44126151_C/T	ENSMUSR00000463407	RegulatoryFeature	regulatory_region_variant	IMPACT=MODIFIER;BIOTYPE=CTCF_binding_site
9:44126163	rs30133649	A	G*	rs30133649	intron_variant nc_transcript_variant downstream_gene_variant	AC148328.2	9_44126163_A/G	ENSMUSR00000463407	RegulatoryFeature	regulatory_region_variant	IMPACT=MODIFIER;BIOTYPE=CTCF_binding_site
9:44126216	rs30237573	C	A*	rs30237573	intron_variant nc_transcript_variant downstream_gene_variant	AC148328.2	9_44126216_C/A	ENSMUSR00000463407	RegulatoryFeature	regulatory_region_variant	IMPACT=MODIFIER;BIOTYPE=CTCF_binding_site
9:44126221	rs45710237	A	G*	rs45710237	intron_variant nc_transcript_variant downstream_gene_variant	AC148328.2	9_44126221_A/G	ENSMUSR00000463407	RegulatoryFeature	regulatory_region_variant	IMPACT=MODIFIER;BIOTYPE=CTCF_binding_site
9:44126235	rs30075425	G	T*	rs30075425	intron_variant nc_transcript_variant downstream_gene_variant	AC148328.2	9_44126235_G/T	ENSMUSR00000463407	RegulatoryFeature	regulatory_region_variant	IMPACT=MODIFIER;BIOTYPE=CTCF_binding_site
9:44126247	rs29836931	G	A*	rs29836931	intron_variant nc_transcript_variant downstream_gene_variant	AC148328.2	9_44126247_G/A	ENSMUSR00000463407	RegulatoryFeature	regulatory_region_variant	IMPACT=MODIFIER;BIOTYPE=CTCF_binding_site
9:44133236	rs3672097	G	A*	rs3672097	intron_variant nc_transcript_variant upstream_gene_variant	AC148328.2	9_44133236_G/A	ENSMUSR00000272697	RegulatoryFeature	regulatory_region_variant	IMPACT=MODIFIER;BIOTYPE=promoter
9:44133413	rs29942480	T	C*	rs29942480	intron_variant nc_transcript_variant upstream_gene_variant	AC148328.2	9_44133413_T/C	ENSMUSR00000272697	RegulatoryFeature	regulatory_region_variant	IMPACT=MODIFIER;BIOTYPE=promoter
9:44133779	rs33697757	T	C*	rs33697757	intron_variant nc_transcript_variant upstream_gene_variant	AC148328.2	9_44133779_T/C	ENSMUSR00000272697	RegulatoryFeature	regulatory_region_variant	IMPACT=MODIFIER;BIOTYPE=promoter
9:44134366	rs261918341	C	T*	rs261918341	non_coding_exon_variant nc_transcript_variant upstream_gene_variant	AC148328.2	9_44134366_C/T	ENSMUSR00000272697	RegulatoryFeature	regulatory_region_variant	IMPACT=MODIFIER;BIOTYPE=promoter
9:44134427	rs229808433	A	T*	rs229808433	non_coding_exon_variant nc_transcript_variant upstream_gene_variant	AC148328.2	9_44134427_A/T	ENSMUSR00000272697	RegulatoryFeature	regulatory_region_variant	IMPACT=MODIFIER;BIOTYPE=promoter
9:44134532	rs251134205	A	g*	rs251134205	5_prime_utr_variant nmd_transcript_variant upstream_gene_variant	Mcam	9_44134532_A/g	ENSMUSR00000272697	RegulatoryFeature	regulatory_region_variant	IMPACT=MODIFIER;BIOTYPE=promoter
9:44134958	rs240562730	G	A*	rs240562730	intron_variant nmd_transcript_variant upstream_gene_variant	Mcam	9_44134958_G/A	ENSMUSR00000272697	RegulatoryFeature	regulatory_region_variant	IMPACT=MODIFIER;BIOTYPE=promoter
9:44135025	rs253425474	A	G*	rs253425474	intron_variant nmd_transcript_variant upstream_gene_variant	Mcam	9_44135025_A/G	ENSMUSR00000272697	RegulatoryFeature	regulatory_region_variant	IMPACT=MODIFIER;BIOTYPE=promoter
9:44135154	rs212883037	A	G*	rs212883037	missense_variant intron_variant nmd_transcript_variant upstream_gene_variant	Mcam	9_44135154_A/G	ENSMUSR00000272697	RegulatoryFeature	regulatory_region_variant	IMPACT=MODIFIER;BIOTYPE=promoter
9:44135616	rs252729054	T	G*	rs252729054	intron_variant nmd_transcript_variant upstream_gene_variant	Mcam	9_44135616_T/G	ENSMUSR00000272697	RegulatoryFeature	regulatory_region_variant	IMPACT=MODIFIER;BIOTYPE=promoter
9:44136042	rs30277299	A	G*	rs30277299	intron_variant nmd_transcript_variant upstream_gene_variant	Mcam	9_44136042_A/G	ENSMUSR00000272697	RegulatoryFeature	regulatory_region_variant	IMPACT=MODIFIER;BIOTYPE=promoter
9:44136322	rs30339259	T	C*	rs30339259	intron_variant nmd_transcript_variant upstream_gene_variant	Mcam	9_44136322_T/C	ENSMUSR00000272697	RegulatoryFeature	regulatory_region_variant	IMPACT=MODIFIER;BIOTYPE=promoter
9:44136331	rs33776012	A	G*	rs33776012	intron_variant nmd_transcript_variant upstream_gene_variant	Mcam	9_44136331_A/G	ENSMUSR00000272697	RegulatoryFeature	regulatory_region_variant	IMPACT=MODIFIER;BIOTYPE=promoter
9:44136441	rs29688178	A	G*	rs29688178	intron_variant nmd_transcript_variant upstream_gene_variant	Mcam	9_44136441_A/G	ENSMUSR00000272697	RegulatoryFeature	regulatory_region_variant	IMPACT=MODIFIER;BIOTYPE=promoter
9:44136498	rs33741669	A	G*	rs33741669	intron_variant nmd_transcript_variant upstream_gene_variant	Mcam	9_44136498_A/G	ENSMUSR00000272697	RegulatoryFeature	regulatory_region_variant	IMPACT=MODIFIER;BIOTYPE=promoter
9:48789608	rs3699026	A	G	rs3699026	intron_variant	Zbtb16	9_48789608_A/G	ENSMUSR00000463940	RegulatoryFeature	regulatory_region_variant	IMPACT=MODIFIER;BIOTYPE=promoter_flanking_region
9:48789628	rs3699059	A	G	rs3699059	intron_variant	Zbtb16	9_48789628_A/G	ENSMUSR00000463940	RegulatoryFeature	regulatory_region_variant	IMPACT=MODIFIER;BIOTYPE=promoter_flanking_region
9:48789690	rs3699608	G	A	rs3699608	intron_variant	Zbtb16	9_48789690_G/A	ENSMUSR00000463940	RegulatoryFeature	regulatory_region_variant	IMPACT=MODIFIER;BIOTYPE=promoter_flanking_region
9:48789734	rs4136052	T	G	rs4136052	intron_variant	Zbtb16	9_48789734_T/G	ENSMUSR00000463940	RegulatoryFeature	regulatory_region_variant	IMPACT=MODIFIER;BIOTYPE=promoter_flanking_region
9:48789791	rs46356136	A	G	rs46356136	intron_variant	Zbtb16	9_48789791_A/G	ENSMUSR00000463940	RegulatoryFeature	regulatory_region_variant	IMPACT=MODIFIER;BIOTYPE=promoter_flanking_region
9:48790866	rs51525719	T	C	rs51525719	intron_variant	Zbtb16	9_48790866_T/C	ENSMUSR00000463941	RegulatoryFeature	regulatory_region_variant	IMPACT=MODIFIER;BIOTYPE=promoter_flanking_region
9:48790880	rs47265393	C	A	rs47265393	intron_variant	Zbtb16	9_48790880_C/A	ENSMUSR00000463941	RegulatoryFeature	regulatory_region_variant	IMPACT=MODIFIER;BIOTYPE=promoter_flanking_region
9:48790974	rs50463630	C	T	rs50463630	intron_variant	Zbtb16	9_48790974_C/T	ENSMUSR00000463941	RegulatoryFeature	regulatory_region_variant	IMPACT=MODIFIER;BIOTYPE=promoter_flanking_region
9:48792622	rs3685984	A	G	rs3685984	intron_variant	Zbtb16	9_48792622_A/G	ENSMUSR00000273497	RegulatoryFeature	regulatory_region_variant	IMPACT=MODIFIER;BIOTYPE=promoter_flanking_region
9:48792754	rs3687059	T	C	rs3687059	intron_variant	Zbtb16	9_48792754_T/C	ENSMUSR00000273497	RegulatoryFeature	regulatory_region_variant	IMPACT=MODIFIER;BIOTYPE=promoter_flanking_region
9:48792761	rs3687073	G	C	rs3687073	intron_variant	Zbtb16	9_48792761_G/C	ENSMUSR00000273497	RegulatoryFeature	regulatory_region_variant	IMPACT=MODIFIER;BIOTYPE=promoter_flanking_region
9:48792844	rs50362650	A	G	rs50362650	intron_variant	Zbtb16	9_48792844_A/G	ENSMUSR00000273497	RegulatoryFeature	regulatory_region_variant	IMPACT=MODIFIER;BIOTYPE=promoter_flanking_region
9:48792900	rs51544383	G	A	rs51544383	intron_variant	Zbtb16	9_48792900_G/A	ENSMUSR00000273497	RegulatoryFeature	regulatory_region_variant	IMPACT=MODIFIER;BIOTYPE=promoter_flanking_region
9:48792902	rs49716756	A	G	rs49716756	intron_variant	Zbtb16	9_48792902_A/G	ENSMUSR00000273497	RegulatoryFeature	regulatory_region_variant	IMPACT=MODIFIER;BIOTYPE=promoter_flanking_region
9:48792908	rs254984613	G	T	rs254984613	intron_variant	Zbtb16	9_48792908_G/T	ENSMUSR00000273497	RegulatoryFeature	regulatory_region_variant	IMPACT=MODIFIER;BIOTYPE=promoter_flanking_region
9:48792920	rs50425829	A	G	rs50425829	intron_variant	Zbtb16	9_48792920_A/G	ENSMUSR00000273497	RegulatoryFeature	regulatory_region_variant	IMPACT=MODIFIER;BIOTYPE=promoter_flanking_region
9:48792951	rs52531877	G	A	rs52531877	intron_variant	Zbtb16	9_48792951_G/A	ENSMUSR00000273497	RegulatoryFeature	regulatory_region_variant	IMPACT=MODIFIER;BIOTYPE=promoter_flanking_region
9:48792991	rs52318661	A	G	rs52318661	intron_variant	Zbtb16	9_48792991_A/G	ENSMUSR00000273497	RegulatoryFeature	regulatory_region_variant	IMPACT=MODIFIER;BIOTYPE=promoter_flanking_region
9:48793022	rs52312808	G	A	rs52312808	intron_variant	Zbtb16	9_48793022_G/A	ENSMUSR00000273497	RegulatoryFeature	regulatory_region_variant	IMPACT=MODIFIER;BIOTYPE=promoter_flanking_region
9:48793033	rs52343353	T	A	rs52343353	intron_variant	Zbtb16	9_48793033_T/A	ENSMUSR00000273497	RegulatoryFeature	regulatory_region_variant	IMPACT=MODIFIER;BIOTYPE=promoter_flanking_region
9:48793146	rs46699120	A	G	rs46699120	intron_variant	Zbtb16	9_48793146_A/G	ENSMUSR00000273497	RegulatoryFeature	regulatory_region_variant	IMPACT=MODIFIER;BIOTYPE=promoter_flanking_region
9:48793229	rs51276300	T	C	rs51276300	intron_variant	Zbtb16	9_48793229_T/C	ENSMUSR00000273497	RegulatoryFeature	regulatory_region_variant	IMPACT=MODIFIER;BIOTYPE=promoter_flanking_region
9:48793271	rs29837802	C	T	rs29837802	intron_variant	Zbtb16	9_48793271_C/T	ENSMUSR00000273497	RegulatoryFeature	regulatory_region_variant	IMPACT=MODIFIER;BIOTYPE=promoter_flanking_region
9:48793303	rs29877884	A	G	rs29877884	intron_variant	Zbtb16	9_48793303_A/G	ENSMUSR00000273497	RegulatoryFeature	regulatory_region_variant	IMPACT=MODIFIER;BIOTYPE=promoter_flanking_region
9:48793326	rs30028342	G	A	rs30028342	intron_variant	Zbtb16	9_48793326_G/A	ENSMUSR00000273497	RegulatoryFeature	regulatory_region_variant	IMPACT=MODIFIER;BIOTYPE=promoter_flanking_region
9:48793727	rs29650335	T	C	rs29650335	intron_variant	Zbtb16	9_48793727_T/C	ENSMUSR00000273497	RegulatoryFeature	regulatory_region_variant	IMPACT=MODIFIER;BIOTYPE=promoter_flanking_region
9:48793743	rs30089728	A	G	rs30089728	intron_variant	Zbtb16	9_48793743_A/G	ENSMUSR00000273497	RegulatoryFeature	regulatory_region_variant	IMPACT=MODIFIER;BIOTYPE=promoter_flanking_region
9:48793812	rs48713462	A	T	rs48713462	intron_variant	Zbtb16	9_48793812_A/T	ENSMUSR00000273497	RegulatoryFeature	regulatory_region_variant	IMPACT=MODIFIER;BIOTYPE=promoter_flanking_region
9:48793813	rs46046715	T	A	rs46046715	intron_variant	Zbtb16	9_48793813_T/A	ENSMUSR00000273497	RegulatoryFeature	regulatory_region_variant	IMPACT=MODIFIER;BIOTYPE=promoter_flanking_region
9:48794122	rs30182021	G	T	rs30182021	intron_variant	Zbtb16	9_48794122_G/T	ENSMUSR00000273497	RegulatoryFeature	regulatory_region_variant	IMPACT=MODIFIER;BIOTYPE=promoter_flanking_region
9:48794128	rs30028508	C	T	rs30028508	intron_variant	Zbtb16	9_48794128_C/T	ENSMUSR00000273497	RegulatoryFeature	regulatory_region_variant	IMPACT=MODIFIER;BIOTYPE=promoter_flanking_region
9:48794152	rs30276834	T	C	rs30276834	intron_variant	Zbtb16	9_48794152_T/C	ENSMUSR00000273497	RegulatoryFeature	regulatory_region_variant	IMPACT=MODIFIER;BIOTYPE=promoter_flanking_region
9:48794222	rs29887497	C	T	rs29887497	intron_variant	Zbtb16	9_48794222_C/T	ENSMUSR00000273497	RegulatoryFeature	regulatory_region_variant	IMPACT=MODIFIER;BIOTYPE=promoter_flanking_region
9:48794305	rs29789707	G	A	rs29789707	intron_variant	Zbtb16	9_48794305_G/A	ENSMUSR00000273497	RegulatoryFeature	regulatory_region_variant	IMPACT=MODIFIER;BIOTYPE=promoter_flanking_region
9:48794425	rs33678024	T	C	rs33678024	intron_variant	Zbtb16	9_48794425_T/C	ENSMUSR00000273497	RegulatoryFeature	regulatory_region_variant	IMPACT=MODIFIER;BIOTYPE=promoter_flanking_region
9:48794448	rs46236408	A	G	rs46236408	intron_variant	Zbtb16	9_48794448_A/G	ENSMUSR00000273497	RegulatoryFeature	regulatory_region_variant	IMPACT=MODIFIER;BIOTYPE=promoter_flanking_region
9:48794523	rs29649240	T	G	rs29649240	intron_variant	Zbtb16	9_48794523_T/G	ENSMUSR00000273497	RegulatoryFeature	regulatory_region_variant	IMPACT=MODIFIER;BIOTYPE=promoter_flanking_region
9:48794763	rs49383472	C	T	rs49383472	intron_variant	Zbtb16	9_48794763_C/T	ENSMUSR00000273497	RegulatoryFeature	regulatory_region_variant	IMPACT=MODIFIER;BIOTYPE=promoter_flanking_region
9:48794904	rs49351413	G	A	rs49351413	intron_variant	Zbtb16	9_48794904_G/A	ENSMUSR00000273497	RegulatoryFeature	regulatory_region_variant	IMPACT=MODIFIER;BIOTYPE=promoter_flanking_region
9:48794905	rs51061786	G	T	rs51061786	intron_variant	Zbtb16	9_48794905_G/T	ENSMUSR00000273497	RegulatoryFeature	regulatory_region_variant	IMPACT=MODIFIER;BIOTYPE=promoter_flanking_region
9:48794916	rs46027024	A	T	rs46027024	intron_variant	Zbtb16	9_48794916_A/T	ENSMUSR00000273497	RegulatoryFeature	regulatory_region_variant	IMPACT=MODIFIER;BIOTYPE=promoter_flanking_region
9:48795054	rs51994494	T	G	rs51994494	intron_variant	Zbtb16	9_48795054_T/G	ENSMUSR00000273497	RegulatoryFeature	regulatory_region_variant	IMPACT=MODIFIER;BIOTYPE=promoter_flanking_region
9:48795055	rs265326543	A	G	rs265326543	intron_variant	Zbtb16	9_48795055_A/G	ENSMUSR00000273497	RegulatoryFeature	regulatory_region_variant	IMPACT=MODIFIER;BIOTYPE=promoter_flanking_region
9:48795060	rs50039642	G	A	rs50039642	intron_variant	Zbtb16	9_48795060_G/A	ENSMUSR00000273497	RegulatoryFeature	regulatory_region_variant	IMPACT=MODIFIER;BIOTYPE=promoter_flanking_region
9:48795149	rs49921462	C	A	rs49921462	intron_variant	Zbtb16	9_48795149_C/A	ENSMUSR00000273497	RegulatoryFeature	regulatory_region_variant	IMPACT=MODIFIER;BIOTYPE=promoter_flanking_region
9:48795317	rs50512216	C	T	rs50512216	intron_variant	Zbtb16	9_48795317_C/T	ENSMUSR00000273497	RegulatoryFeature	regulatory_region_variant	IMPACT=MODIFIER;BIOTYPE=promoter_flanking_region
9:48795443	rs46241811	G	C	rs46241811	intron_variant	Zbtb16	9_48795443_G/C	ENSMUSR00000273497	RegulatoryFeature	regulatory_region_variant	IMPACT=MODIFIER;BIOTYPE=promoter_flanking_region
9:48795506	rs50784668	G	A	rs50784668	intron_variant	Zbtb16	9_48795506_G/A	ENSMUSR00000273497	RegulatoryFeature	regulatory_region_variant	IMPACT=MODIFIER;BIOTYPE=promoter_flanking_region
9:48795585	rs50978834	C	T	rs50978834	intron_variant	Zbtb16	9_48795585_C/T	ENSMUSR00000273497	RegulatoryFeature	regulatory_region_variant	IMPACT=MODIFIER;BIOTYPE=promoter_flanking_region
9:48795665	rs45667750	A	G	rs45667750	intron_variant	Zbtb16	9_48795665_A/G	ENSMUSR00000273497	RegulatoryFeature	regulatory_region_variant	IMPACT=MODIFIER;BIOTYPE=promoter_flanking_region
9:48795737	rs48165060	T	A	rs48165060	intron_variant	Zbtb16	9_48795737_T/A	ENSMUSR00000273497	RegulatoryFeature	regulatory_region_variant	IMPACT=MODIFIER;BIOTYPE=promoter_flanking_region
9:48795752	rs49121036	G	A	rs49121036	intron_variant	Zbtb16	9_48795752_G/A	ENSMUSR00000273497	RegulatoryFeature	regulatory_region_variant	IMPACT=MODIFIER;BIOTYPE=promoter_flanking_region
9:48795753	rs45769815	G	A	rs45769815	intron_variant	Zbtb16	9_48795753_G/A	ENSMUSR00000273497	RegulatoryFeature	regulatory_region_variant	IMPACT=MODIFIER;BIOTYPE=promoter_flanking_region
9:48795919	rs48203433	G	T	rs48203433	intron_variant	Zbtb16	9_48795919_G/T	ENSMUSR00000273497	RegulatoryFeature	regulatory_region_variant	IMPACT=MODIFIER;BIOTYPE=promoter_flanking_region
9:48796085	rs46275335	G	A	rs46275335	intron_variant	Zbtb16	9_48796085_G/A	ENSMUSR00000273497	RegulatoryFeature	regulatory_region_variant	IMPACT=MODIFIER;BIOTYPE=promoter_flanking_region
9:48796098	rs108486700	G	A	rs108486700	intron_variant	Zbtb16	9_48796098_G/A	ENSMUSR00000273497	RegulatoryFeature	regulatory_region_variant	IMPACT=MODIFIER;BIOTYPE=promoter_flanking_region
9:48796136	rs48567897	T	C	rs48567897	intron_variant	Zbtb16	9_48796136_T/C	ENSMUSR00000273497	RegulatoryFeature	regulatory_region_variant	IMPACT=MODIFIER;BIOTYPE=promoter_flanking_region
9:48796479	rs49048192	A	T	rs49048192	intron_variant	Zbtb16	9_48796479_A/T	ENSMUSR00000273497	RegulatoryFeature	regulatory_region_variant	IMPACT=MODIFIER;BIOTYPE=promoter_flanking_region
9:48796560	rs217733510	A	g	rs217733510	intron_variant	Zbtb16	9_48796560_A/g	ENSMUSR00000273497	RegulatoryFeature	regulatory_region_variant	IMPACT=MODIFIER;BIOTYPE=promoter_flanking_region
9:48796576	rs51577918	G	a	rs51577918	intron_variant	Zbtb16	9_48796576_G/a	ENSMUSR00000273497	RegulatoryFeature	regulatory_region_variant	IMPACT=MODIFIER;BIOTYPE=promoter_flanking_region
9:48796647	rs48571453	G	A	rs48571453	intron_variant	Zbtb16	9_48796647_G/A	ENSMUSR00000273497	RegulatoryFeature	regulatory_region_variant	IMPACT=MODIFIER;BIOTYPE=promoter_flanking_region
9:48796853	rs50032346	G	T	rs50032346	intron_variant	Zbtb16	9_48796853_G/T	ENSMUSR00000273497	RegulatoryFeature	regulatory_region_variant	IMPACT=MODIFIER;BIOTYPE=promoter_flanking_region
9:48796939	rs45666431	C	A	rs45666431	intron_variant	Zbtb16	9_48796939_C/A	ENSMUSR00000273497	RegulatoryFeature	regulatory_region_variant	IMPACT=MODIFIER;BIOTYPE=promoter_flanking_region
9:48796941	rs47420643	G	A	rs47420643	intron_variant	Zbtb16	9_48796941_G/A	ENSMUSR00000273497	RegulatoryFeature	regulatory_region_variant	IMPACT=MODIFIER;BIOTYPE=promoter_flanking_region
9:48796949	rs46896825	A	T	rs46896825	intron_variant	Zbtb16	9_48796949_A/T	ENSMUSR00000273497	RegulatoryFeature	regulatory_region_variant	IMPACT=MODIFIER;BIOTYPE=promoter_flanking_region
9:48797037	rs47787503	T	A	rs47787503	intron_variant	Zbtb16	9_48797037_T/A	ENSMUSR00000273497	RegulatoryFeature	regulatory_region_variant	IMPACT=MODIFIER;BIOTYPE=promoter_flanking_region
9:48797131	rs46104733	C	T	rs46104733	intron_variant	Zbtb16	9_48797131_C/T	ENSMUSR00000273497	RegulatoryFeature	regulatory_region_variant	IMPACT=MODIFIER;BIOTYPE=promoter_flanking_region
9:48797237	-	C	t	rs583517635	intron_variant	Zbtb16	9_48797237_C/t	ENSMUSR00000273497	RegulatoryFeature	regulatory_region_variant	IMPACT=MODIFIER;BIOTYPE=promoter_flanking_region
9:48797384	rs46346091	G	A	rs46346091	intron_variant	Zbtb16	9_48797384_G/A	ENSMUSR00000273497	RegulatoryFeature	regulatory_region_variant	IMPACT=MODIFIER;BIOTYPE=promoter_flanking_region
9:48797387	rs45844057	C	T	rs45844057	intron_variant	Zbtb16	9_48797387_C/T	ENSMUSR00000273497	RegulatoryFeature	regulatory_region_variant	IMPACT=MODIFIER;BIOTYPE=promoter_flanking_region
9:48797440	rs50814555	A	C	rs50814555	intron_variant	Zbtb16	9_48797440_A/C	ENSMUSR00000273497	RegulatoryFeature	regulatory_region_variant	IMPACT=MODIFIER;BIOTYPE=promoter_flanking_region
9:48797764	rs47467177	C	T	rs47467177	intron_variant	Zbtb16	9_48797764_C/T	ENSMUSR00000273497	RegulatoryFeature	regulatory_region_variant	IMPACT=MODIFIER;BIOTYPE=promoter_flanking_region
9:48797801	-	G	C	rs257810822	intron_variant	Zbtb16	9_48797801_G/C	ENSMUSR00000273497	RegulatoryFeature	regulatory_region_variant	IMPACT=MODIFIER;BIOTYPE=promoter_flanking_region
9:48797802	rs221721858	G	A	rs221721858	intron_variant	Zbtb16	9_48797802_G/A	ENSMUSR00000273497	RegulatoryFeature	regulatory_region_variant	IMPACT=MODIFIER;BIOTYPE=promoter_flanking_region
9:48797805	rs236339458	A	G	rs236339458	intron_variant	Zbtb16	9_48797805_A/G	ENSMUSR00000273497	RegulatoryFeature	regulatory_region_variant	IMPACT=MODIFIER;BIOTYPE=promoter_flanking_region
9:48797959	rs50902467	C	A	rs50902467	intron_variant	Zbtb16	9_48797959_C/A	ENSMUSR00000273497	RegulatoryFeature	regulatory_region_variant	IMPACT=MODIFIER;BIOTYPE=promoter_flanking_region
9:48798013	rs50583319	C	T	rs50583319	intron_variant	Zbtb16	9_48798013_C/T	ENSMUSR00000273497	RegulatoryFeature	regulatory_region_variant	IMPACT=MODIFIER;BIOTYPE=promoter_flanking_region
9:48798038	rs51796258	A	T	rs51796258	intron_variant	Zbtb16	9_48798038_A/T	ENSMUSR00000273497	RegulatoryFeature	regulatory_region_variant	IMPACT=MODIFIER;BIOTYPE=promoter_flanking_region
9:48798083	rs3665135	C	T	rs3665135	intron_variant	Zbtb16	9_48798083_C/T	ENSMUSR00000273497	RegulatoryFeature	regulatory_region_variant	IMPACT=MODIFIER;BIOTYPE=promoter_flanking_region
9:48798092	rs3665157	T	A	rs3665157	intron_variant	Zbtb16	9_48798092_T/A	ENSMUSR00000273497	RegulatoryFeature	regulatory_region_variant	IMPACT=MODIFIER;BIOTYPE=promoter_flanking_region
9:48798127	rs3665614	G	A	rs3665614	intron_variant	Zbtb16	9_48798127_G/A	ENSMUSR00000273497	RegulatoryFeature	regulatory_region_variant	IMPACT=MODIFIER;BIOTYPE=promoter_flanking_region
9:48798208	rs3665747	T	C	rs3665747	intron_variant	Zbtb16	9_48798208_T/C	ENSMUSR00000273497	RegulatoryFeature	regulatory_region_variant	IMPACT=MODIFIER;BIOTYPE=promoter_flanking_region
9:48798214	rs3665751	G	A	rs3665751	intron_variant	Zbtb16	9_48798214_G/A	ENSMUSR00000273497	RegulatoryFeature	regulatory_region_variant	IMPACT=MODIFIER;BIOTYPE=promoter_flanking_region
9:48798511	rs3667529	T	C	rs3667529	intron_variant	Zbtb16	9_48798511_T/C	ENSMUSR00000273497	RegulatoryFeature	regulatory_region_variant	IMPACT=MODIFIER;BIOTYPE=promoter_flanking_region
9:48798618	rs30370876	C	T	rs30370876	intron_variant	Zbtb16	9_48798618_C/T	ENSMUSR00000273497	RegulatoryFeature	regulatory_region_variant	IMPACT=MODIFIER;BIOTYPE=promoter_flanking_region
9:48798682	rs46874175	T	A	rs46874175	intron_variant	Zbtb16	9_48798682_T/A	ENSMUSR00000273497	RegulatoryFeature	regulatory_region_variant	IMPACT=MODIFIER;BIOTYPE=promoter_flanking_region
9:48798865	rs30083629	C	A	rs30083629	intron_variant	Zbtb16	9_48798865_C/A	ENSMUSR00000273497	RegulatoryFeature	regulatory_region_variant	IMPACT=MODIFIER;BIOTYPE=promoter_flanking_region
9:48798996	rs29841596	G	T	rs29841596	intron_variant	Zbtb16	9_48798996_G/T	ENSMUSR00000273497	RegulatoryFeature	regulatory_region_variant	IMPACT=MODIFIER;BIOTYPE=promoter_flanking_region
9:48799061	rs29937505	A	G	rs29937505	intron_variant	Zbtb16	9_48799061_A/G	ENSMUSR00000273497	RegulatoryFeature	regulatory_region_variant	IMPACT=MODIFIER;BIOTYPE=promoter_flanking_region
9:48799161	rs30291773	G	A	rs30291773	intron_variant	Zbtb16	9_48799161_G/A	ENSMUSR00000273497	RegulatoryFeature	regulatory_region_variant	IMPACT=MODIFIER;BIOTYPE=promoter_flanking_region
9:48799200	-	A	C	rs30085117	intron_variant	Zbtb16	9_48799200_A/C	ENSMUSR00000273497	RegulatoryFeature	regulatory_region_variant	IMPACT=MODIFIER;BIOTYPE=promoter_flanking_region
9:48799340	rs29876073	A	G	rs29876073	intron_variant	Zbtb16	9_48799340_A/G	ENSMUSR00000273497	RegulatoryFeature	regulatory_region_variant	IMPACT=MODIFIER;BIOTYPE=promoter_flanking_region
9:48799384	rs30524311	A	G	rs30524311	intron_variant	Zbtb16	9_48799384_A/G	ENSMUSR00000273497	RegulatoryFeature	regulatory_region_variant	IMPACT=MODIFIER;BIOTYPE=promoter_flanking_region
9:48800096	rs30076227	A	G	rs30076227	intron_variant	Zbtb16	9_48800096_A/G	ENSMUSR00000273499	RegulatoryFeature	regulatory_region_variant	IMPACT=MODIFIER;BIOTYPE=enhancer
9:48800100	rs29839672	C	t	rs29839672	intron_variant	Zbtb16	9_48800100_C/t	ENSMUSR00000273499	RegulatoryFeature	regulatory_region_variant	IMPACT=MODIFIER;BIOTYPE=enhancer
9:48800243	rs30327275	T	C	rs30327275	intron_variant	Zbtb16	9_48800243_T/C	ENSMUSR00000273499	RegulatoryFeature	regulatory_region_variant	IMPACT=MODIFIER;BIOTYPE=enhancer
9:48800343	rs30342972	T	C	rs30342972	intron_variant	Zbtb16	9_48800343_T/C	ENSMUSR00000273499	RegulatoryFeature	regulatory_region_variant	IMPACT=MODIFIER;BIOTYPE=enhancer
9:48800412	rs47264453	G	A	rs47264453	intron_variant	Zbtb16	9_48800412_G/A	ENSMUSR00000273499	RegulatoryFeature	regulatory_region_variant	IMPACT=MODIFIER;BIOTYPE=enhancer
9:48800461	rs29929569	A	G	rs29929569	intron_variant	Zbtb16	9_48800461_A/G	ENSMUSR00000273499	RegulatoryFeature	regulatory_region_variant	IMPACT=MODIFIER;BIOTYPE=enhancer
9:48800569	rs51876722	A	C	rs51876722	intron_variant	Zbtb16	9_48800569_A/C	ENSMUSR00000273499	RegulatoryFeature	regulatory_region_variant	IMPACT=MODIFIER;BIOTYPE=enhancer
9:48800619	rs30175180	T	g	rs30175180	intron_variant	Zbtb16	9_48800619_T/g	ENSMUSR00000273499	RegulatoryFeature	regulatory_region_variant	IMPACT=MODIFIER;BIOTYPE=enhancer
9:48801501	rs48170891	C	T	rs48170891	intron_variant	Zbtb16	9_48801501_C/T	ENSMUSR00000463942	RegulatoryFeature	regulatory_region_variant	IMPACT=MODIFIER;BIOTYPE=enhancer
9:48801889	rs48801367	T	C	rs48801367	intron_variant	Zbtb16	9_48801889_T/C	ENSMUSR00000463943	RegulatoryFeature	regulatory_region_variant	IMPACT=MODIFIER;BIOTYPE=promoter_flanking_region
9:48801978	rs217799499	A	g	rs217799499	intron_variant	Zbtb16	9_48801978_A/g	ENSMUSR00000463943	RegulatoryFeature	regulatory_region_variant	IMPACT=MODIFIER;BIOTYPE=promoter_flanking_region
9:48802215	rs266036979	G	A	rs266036979	intron_variant	Zbtb16	9_48802215_G/A	ENSMUSR00000273500	RegulatoryFeature	regulatory_region_variant	IMPACT=MODIFIER;BIOTYPE=promoter_flanking_region
9:48802338	-	C	g	rs585967183	intron_variant	Zbtb16	9_48802338_C/g	ENSMUSR00000273500	RegulatoryFeature	regulatory_region_variant	IMPACT=MODIFIER;BIOTYPE=promoter_flanking_region
9:48802344	-	C	g	rs52398186	-	-	9_48802344_C/g	ENSMUSR00000273500	RegulatoryFeature	regulatory_region_variant	IMPACT=MODIFIER;BIOTYPE=promoter_flanking_region
9:48802362	rs52423833	G	A	rs52423833	intron_variant	Zbtb16	9_48802362_G/A	ENSMUSR00000273500	RegulatoryFeature	regulatory_region_variant	IMPACT=MODIFIER;BIOTYPE=promoter_flanking_region
9:48802491	rs29690188	G	A	rs29690188	intron_variant	Zbtb16	9_48802491_G/A	ENSMUSR00000273500	RegulatoryFeature	regulatory_region_variant	IMPACT=MODIFIER;BIOTYPE=promoter_flanking_region
9:48802567	rs33640583	G	A	rs33640583	intron_variant	Zbtb16	9_48802567_G/A	ENSMUSR00000273500	RegulatoryFeature	regulatory_region_variant	IMPACT=MODIFIER;BIOTYPE=promoter_flanking_region
9:48802590	rs29640210	T	C	rs29640210	intron_variant	Zbtb16	9_48802590_T/C	ENSMUSR00000273500	RegulatoryFeature	regulatory_region_variant	IMPACT=MODIFIER;BIOTYPE=promoter_flanking_region
9:48802608	rs29942031	A	G	rs29942031	intron_variant	Zbtb16	9_48802608_A/G	ENSMUSR00000273500	RegulatoryFeature	regulatory_region_variant	IMPACT=MODIFIER;BIOTYPE=promoter_flanking_region
9:48802843	rs45648701	A	G	rs45648701	intron_variant	Zbtb16	9_48802843_A/G	ENSMUSR00000273500	RegulatoryFeature	regulatory_region_variant	IMPACT=MODIFIER;BIOTYPE=promoter_flanking_region
9:48802923	rs51006970	A	G	rs51006970	intron_variant	Zbtb16	9_48802923_A/G	ENSMUSR00000273500	RegulatoryFeature	regulatory_region_variant	IMPACT=MODIFIER;BIOTYPE=promoter_flanking_region
9:48802966	rs214694543	C	T	rs214694543	intron_variant	Zbtb16	9_48802966_C/T	ENSMUSR00000273500	RegulatoryFeature	regulatory_region_variant	IMPACT=MODIFIER;BIOTYPE=promoter_flanking_region
9:48802968	rs225565420	C	T	rs225565420	intron_variant	Zbtb16	9_48802968_C/T	ENSMUSR00000273500	RegulatoryFeature	regulatory_region_variant	IMPACT=MODIFIER;BIOTYPE=promoter_flanking_region
9:48802969	-	A	G	rs583432233	intron_variant	Zbtb16	9_48802969_A/G	ENSMUSR00000273500	RegulatoryFeature	regulatory_region_variant	IMPACT=MODIFIER;BIOTYPE=promoter_flanking_region
9:48802970	-	G	A	rs585929966	intron_variant	Zbtb16	9_48802970_G/A	ENSMUSR00000273500	RegulatoryFeature	regulatory_region_variant	IMPACT=MODIFIER;BIOTYPE=promoter_flanking_region
9:48802973	rs243458115	A	G	rs243458115	intron_variant	Zbtb16	9_48802973_A/G	ENSMUSR00000273500	RegulatoryFeature	regulatory_region_variant	IMPACT=MODIFIER;BIOTYPE=promoter_flanking_region
9:48804027	-	G	A	rs3023210	intron_variant	Zbtb16	9_48804027_G/A	ENSMUSR00000273501	RegulatoryFeature	regulatory_region_variant	IMPACT=MODIFIER;BIOTYPE=promoter_flanking_region
9:48804139	rs49118762	T	A	rs49118762	intron_variant	Zbtb16	9_48804139_T/A	ENSMUSR00000273501	RegulatoryFeature	regulatory_region_variant	IMPACT=MODIFIER;BIOTYPE=promoter_flanking_region
9:48804159	rs48497640	G	A	rs48497640	intron_variant	Zbtb16	9_48804159_G/A	ENSMUSR00000273501	RegulatoryFeature	regulatory_region_variant	IMPACT=MODIFIER;BIOTYPE=promoter_flanking_region
9:48804174	rs50265598	G	A	rs50265598	intron_variant	Zbtb16	9_48804174_G/A	ENSMUSR00000273501	RegulatoryFeature	regulatory_region_variant	IMPACT=MODIFIER;BIOTYPE=promoter_flanking_region
9:48804199	rs48198837	T	C	rs48198837	intron_variant	Zbtb16	9_48804199_T/C	ENSMUSR00000273501	RegulatoryFeature	regulatory_region_variant	IMPACT=MODIFIER;BIOTYPE=promoter_flanking_region
9:48804239	rs51073687	G	C	rs51073687	intron_variant	Zbtb16	9_48804239_G/C	ENSMUSR00000273501	RegulatoryFeature	regulatory_region_variant	IMPACT=MODIFIER;BIOTYPE=promoter_flanking_region
9:48804298	rs51862474	A	G	rs51862474	intron_variant	Zbtb16	9_48804298_A/G	ENSMUSR00000273501	RegulatoryFeature	regulatory_region_variant	IMPACT=MODIFIER;BIOTYPE=promoter_flanking_region
9:48804324	rs48012637	T	C	rs48012637	intron_variant	Zbtb16	9_48804324_T/C	ENSMUSR00000273501	RegulatoryFeature	regulatory_region_variant	IMPACT=MODIFIER;BIOTYPE=promoter_flanking_region
9:48804621	rs52331011	C	T	rs52331011	intron_variant	Zbtb16	9_48804621_C/T	ENSMUSR00000273501	RegulatoryFeature	regulatory_region_variant	IMPACT=MODIFIER;BIOTYPE=promoter_flanking_region
9:48804651	rs219126244	T	C	rs219126244	intron_variant	Zbtb16	9_48804651_T/C	ENSMUSR00000273501	RegulatoryFeature	regulatory_region_variant	IMPACT=MODIFIER;BIOTYPE=promoter_flanking_region
9:48804676	rs52347008	G	A	rs52347008	intron_variant	Zbtb16	9_48804676_G/A	ENSMUSR00000273501	RegulatoryFeature	regulatory_region_variant	IMPACT=MODIFIER;BIOTYPE=promoter_flanking_region
9:48804839	rs45663254	A	G	rs45663254	intron_variant	Zbtb16	9_48804839_A/G	ENSMUSR00000273501	RegulatoryFeature	regulatory_region_variant	IMPACT=MODIFIER;BIOTYPE=promoter_flanking_region
9:48804872	-	T	g/a	rs263810173	intron_variant	Zbtb16	9_48804872_T/g/a	ENSMUSR00000273501	RegulatoryFeature	regulatory_region_variant	IMPACT=MODIFIER;BIOTYPE=promoter_flanking_region
9:48804872	-	T	g/a	rs263810173	intron_variant	Zbtb16	9_48804872_T/g/a	ENSMUSR00000273501	RegulatoryFeature	regulatory_region_variant	IMPACT=MODIFIER;BIOTYPE=promoter_flanking_region
9:48804943	rs52286551	G	A	rs52286551	intron_variant	Zbtb16	9_48804943_G/A	ENSMUSR00000273501	RegulatoryFeature	regulatory_region_variant	IMPACT=MODIFIER;BIOTYPE=promoter_flanking_region
9:48805003	rs52539598	T	C	rs52539598	intron_variant	Zbtb16	9_48805003_T/C	ENSMUSR00000273501	RegulatoryFeature	regulatory_region_variant	IMPACT=MODIFIER;BIOTYPE=promoter_flanking_region
9:48805845	rs52502016	A	t	rs52502016	intron_variant	Zbtb16	9_48805845_A/t	ENSMUSR00000273502	RegulatoryFeature	regulatory_region_variant	IMPACT=MODIFIER;BIOTYPE=promoter_flanking_region
9:48806164	rs48516790	G	A	rs48516790	intron_variant	Zbtb16	9_48806164_G/A	ENSMUSR00000273502	RegulatoryFeature	regulatory_region_variant	IMPACT=MODIFIER;BIOTYPE=promoter_flanking_region
9:48806209	rs30425360	C	T	rs30425360	intron_variant	Zbtb16	9_48806209_C/T	ENSMUSR00000273502	RegulatoryFeature	regulatory_region_variant	IMPACT=MODIFIER;BIOTYPE=promoter_flanking_region
9:48806281	rs29747285	C	T	rs29747285	intron_variant	Zbtb16	9_48806281_C/T	ENSMUSR00000273502	RegulatoryFeature	regulatory_region_variant	IMPACT=MODIFIER;BIOTYPE=promoter_flanking_region
9:48806862	-	T	C	rs581126698	intron_variant	Zbtb16	9_48806862_T/C	ENSMUSR00000273502	RegulatoryFeature	regulatory_region_variant	IMPACT=MODIFIER;BIOTYPE=promoter_flanking_region
9:48806876	rs51733699	A	G	rs51733699	intron_variant	Zbtb16	9_48806876_A/G	ENSMUSR00000273502	RegulatoryFeature	regulatory_region_variant	IMPACT=MODIFIER;BIOTYPE=promoter_flanking_region
9:48806909	rs46801386	T	G	rs46801386	intron_variant	Zbtb16	9_48806909_T/G	ENSMUSR00000273502	RegulatoryFeature	regulatory_region_variant	IMPACT=MODIFIER;BIOTYPE=promoter_flanking_region
9:48806950	rs226985959	C	T	rs226985959	intron_variant	Zbtb16	9_48806950_C/T	ENSMUSR00000273502	RegulatoryFeature	regulatory_region_variant	IMPACT=MODIFIER;BIOTYPE=promoter_flanking_region
9:48814043	rs6404025	A	C	rs6404025	intron_variant	Zbtb16	9_48814043_A/C	ENSMUSR00000273504	RegulatoryFeature	regulatory_region_variant	IMPACT=MODIFIER;BIOTYPE=promoter_flanking_region
9:48814411	rs52451451	G	A	rs52451451	intron_variant	Zbtb16	9_48814411_G/A	ENSMUSR00000273504	RegulatoryFeature	regulatory_region_variant	IMPACT=MODIFIER;BIOTYPE=promoter_flanking_region
9:48814459	-	C	t	rs587244590	intron_variant	Zbtb16	9_48814459_C/t	ENSMUSR00000273504	RegulatoryFeature	regulatory_region_variant	IMPACT=MODIFIER;BIOTYPE=promoter_flanking_region
9:48814485	-	C	t	rs581396604	intron_variant	Zbtb16	9_48814485_C/t	ENSMUSR00000273504	RegulatoryFeature	regulatory_region_variant	IMPACT=MODIFIER;BIOTYPE=promoter_flanking_region
9:48814544	rs52429651	A	G	rs52429651	intron_variant	Zbtb16	9_48814544_A/G	ENSMUSR00000273504	RegulatoryFeature	regulatory_region_variant	IMPACT=MODIFIER;BIOTYPE=promoter_flanking_region
9:48814895	rs33731922	C	T	rs33731922	intron_variant	Zbtb16	9_48814895_C/T	ENSMUSR00000273504	RegulatoryFeature	regulatory_region_variant	IMPACT=MODIFIER;BIOTYPE=promoter_flanking_region
9:48815030	rs30039766	T	A	rs30039766	intron_variant	Zbtb16	9_48815030_T/A	ENSMUSR00000273504	RegulatoryFeature	regulatory_region_variant	IMPACT=MODIFIER;BIOTYPE=promoter_flanking_region
9:48815031	rs33625023	A	G	rs864318086	intron_variant	Zbtb16	9_48815031_A/G	ENSMUSR00000273504	RegulatoryFeature	regulatory_region_variant	IMPACT=MODIFIER;BIOTYPE=promoter_flanking_region
9:48815074	rs30236618	G	A	rs30236618	intron_variant	Zbtb16	9_48815074_G/A	ENSMUSR00000273504	RegulatoryFeature	regulatory_region_variant	IMPACT=MODIFIER;BIOTYPE=promoter_flanking_region
9:48815094	rs29981213	T	C	rs29981213	intron_variant	Zbtb16	9_48815094_T/C	ENSMUSR00000273504	RegulatoryFeature	regulatory_region_variant	IMPACT=MODIFIER;BIOTYPE=promoter_flanking_region
9:48815343	rs255627927	A	G	rs255627927	intron_variant	Zbtb16	9_48815343_A/G	ENSMUSR00000273504	RegulatoryFeature	regulatory_region_variant	IMPACT=MODIFIER;BIOTYPE=promoter_flanking_region
9:48815351	rs30031077	A	G	rs30031077	intron_variant	Zbtb16	9_48815351_A/G	ENSMUSR00000273504	RegulatoryFeature	regulatory_region_variant	IMPACT=MODIFIER;BIOTYPE=promoter_flanking_region
9:48815374	rs107927139	A	G	rs107927139	intron_variant	Zbtb16	9_48815374_A/G	ENSMUSR00000273504	RegulatoryFeature	regulatory_region_variant	IMPACT=MODIFIER;BIOTYPE=promoter_flanking_region
9:48815390	rs30230808	C	T	rs30230808	intron_variant	Zbtb16	9_48815390_C/T	ENSMUSR00000273504	RegulatoryFeature	regulatory_region_variant	IMPACT=MODIFIER;BIOTYPE=promoter_flanking_region
9:48815794	rs47460445	A	G	rs47460445	intron_variant	Zbtb16	9_48815794_A/G	ENSMUSR00000273504	RegulatoryFeature	regulatory_region_variant	IMPACT=MODIFIER;BIOTYPE=promoter_flanking_region
9:48815838	rs46824194	T	C	rs46824194	intron_variant	Zbtb16	9_48815838_T/C	ENSMUSR00000273504	RegulatoryFeature	regulatory_region_variant	IMPACT=MODIFIER;BIOTYPE=promoter_flanking_region
9:48815840	rs49442008	A	G	rs49442008	intron_variant	Zbtb16	9_48815840_A/G	ENSMUSR00000273504	RegulatoryFeature	regulatory_region_variant	IMPACT=MODIFIER;BIOTYPE=promoter_flanking_region
9:48815998	rs51576695	C	T	rs51576695	intron_variant	Zbtb16	9_48815998_C/T	ENSMUSR00000273504	RegulatoryFeature	regulatory_region_variant	IMPACT=MODIFIER;BIOTYPE=promoter_flanking_region
9:48816051	rs30043749	T	C	rs30043749	intron_variant	Zbtb16	9_48816051_T/C	ENSMUSR00000273504	RegulatoryFeature	regulatory_region_variant	IMPACT=MODIFIER;BIOTYPE=promoter_flanking_region
9:48816213	rs29940236	C	T	rs29940236	intron_variant	Zbtb16	9_48816213_C/T	ENSMUSR00000273504	RegulatoryFeature	regulatory_region_variant	IMPACT=MODIFIER;BIOTYPE=promoter_flanking_region
9:48816270	rs48965533	C	G	rs48965533	intron_variant	Zbtb16	9_48816270_C/G	ENSMUSR00000273504	RegulatoryFeature	regulatory_region_variant	IMPACT=MODIFIER;BIOTYPE=promoter_flanking_region
9:48816443	rs235951514	G	A	rs235951514	intron_variant	Zbtb16	9_48816443_G/A	ENSMUSR00000273504	RegulatoryFeature	regulatory_region_variant	IMPACT=MODIFIER;BIOTYPE=promoter_flanking_region
9:48816567	rs266054668	A	C	rs266054668	intron_variant	Zbtb16	9_48816567_A/C	ENSMUSR00000273504	RegulatoryFeature	regulatory_region_variant	IMPACT=MODIFIER;BIOTYPE=promoter_flanking_region
9:48816672	rs47196461	A	T	rs47196461	intron_variant	Zbtb16	9_48816672_A/T	ENSMUSR00000273504	RegulatoryFeature	regulatory_region_variant	IMPACT=MODIFIER;BIOTYPE=promoter_flanking_region
9:48816693	rs50921561	T	C	rs50921561	intron_variant	Zbtb16	9_48816693_T/C	ENSMUSR00000273504	RegulatoryFeature	regulatory_region_variant	IMPACT=MODIFIER;BIOTYPE=promoter_flanking_region
9:48816746	rs49525618	C	A	rs49525618	intron_variant	Zbtb16	9_48816746_C/A	ENSMUSR00000273504	RegulatoryFeature	regulatory_region_variant	IMPACT=MODIFIER;BIOTYPE=promoter_flanking_region
9:48816928	rs48436128	T	C	rs48436128	intron_variant	Zbtb16	9_48816928_T/C	ENSMUSR00000273504	RegulatoryFeature	regulatory_region_variant	IMPACT=MODIFIER;BIOTYPE=promoter_flanking_region
9:48817121	rs51091202	A	G	rs51091202	intron_variant	Zbtb16	9_48817121_A/G	ENSMUSR00000273504	RegulatoryFeature	regulatory_region_variant	IMPACT=MODIFIER;BIOTYPE=promoter_flanking_region
9:48817777	rs3679469	G	A	rs3679469	intron_variant	Zbtb16	9_48817777_G/A	ENSMUSR00000273504	RegulatoryFeature	regulatory_region_variant	IMPACT=MODIFIER;BIOTYPE=promoter_flanking_region
9:48817976	rs4140208	C	A	rs4140208	intron_variant	Zbtb16	9_48817976_C/A	ENSMUSR00000273504	RegulatoryFeature	regulatory_region_variant	IMPACT=MODIFIER;BIOTYPE=promoter_flanking_region
9:48817986	rs4140225	A	G	rs4140225	intron_variant	Zbtb16	9_48817986_A/G	ENSMUSR00000273504	RegulatoryFeature	regulatory_region_variant	IMPACT=MODIFIER;BIOTYPE=promoter_flanking_region
9:48818032	rs52266067	C	A	rs52266067	intron_variant	Zbtb16	9_48818032_C/A	ENSMUSR00000273504	RegulatoryFeature	regulatory_region_variant	IMPACT=MODIFIER;BIOTYPE=promoter_flanking_region
9:48818274	rs49185726	C	A	rs49185726	intron_variant	Zbtb16	9_48818274_C/A	ENSMUSR00000273504	RegulatoryFeature	regulatory_region_variant	IMPACT=MODIFIER;BIOTYPE=promoter_flanking_region
9:48818314	rs46765662	C	A	rs46765662	intron_variant	Zbtb16	9_48818314_C/A	ENSMUSR00000273504	RegulatoryFeature	regulatory_region_variant	IMPACT=MODIFIER;BIOTYPE=promoter_flanking_region
9:48818330	rs46127891	T	G	rs46127891	intron_variant	Zbtb16	9_48818330_T/G	ENSMUSR00000273504	RegulatoryFeature	regulatory_region_variant	IMPACT=MODIFIER;BIOTYPE=promoter_flanking_region
9:48818380	rs49206553	T	C	rs49206553	intron_variant	Zbtb16	9_48818380_T/C	ENSMUSR00000273504	RegulatoryFeature	regulatory_region_variant	IMPACT=MODIFIER;BIOTYPE=promoter_flanking_region
9:48818435	rs52525706	A	C	rs52525706	intron_variant	Zbtb16	9_48818435_A/C	ENSMUSR00000273504	RegulatoryFeature	regulatory_region_variant	IMPACT=MODIFIER;BIOTYPE=promoter_flanking_region
9:48818602	rs47350461	T	C	rs47350461	intron_variant	Zbtb16	9_48818602_T/C	ENSMUSR00000273504	RegulatoryFeature	regulatory_region_variant	IMPACT=MODIFIER;BIOTYPE=promoter_flanking_region
9:48818720	rs51200439	T	A	rs51200439	intron_variant	Zbtb16	9_48818720_T/A	ENSMUSR00000273504	RegulatoryFeature	regulatory_region_variant	IMPACT=MODIFIER;BIOTYPE=promoter_flanking_region
9:48818736	rs47112669	A	C	rs47112669	intron_variant	Zbtb16	9_48818736_A/C	ENSMUSR00000273504	RegulatoryFeature	regulatory_region_variant	IMPACT=MODIFIER;BIOTYPE=promoter_flanking_region
9:48819017	rs48816530	T	G	rs48816530	intron_variant	Zbtb16	9_48819017_T/G	ENSMUSR00000273504	RegulatoryFeature	regulatory_region_variant	IMPACT=MODIFIER;BIOTYPE=promoter_flanking_region
9:48819022	rs49939139	A	G	rs49939139	intron_variant	Zbtb16	9_48819022_A/G	ENSMUSR00000273504	RegulatoryFeature	regulatory_region_variant	IMPACT=MODIFIER;BIOTYPE=promoter_flanking_region
9:48819056	rs46769350	C	T	rs46769350	intron_variant	Zbtb16	9_48819056_C/T	ENSMUSR00000273504	RegulatoryFeature	regulatory_region_variant	IMPACT=MODIFIER;BIOTYPE=promoter_flanking_region
9:48819160	rs217683099	A	G	rs217683099	intron_variant	Zbtb16	9_48819160_A/G	ENSMUSR00000273504	RegulatoryFeature	regulatory_region_variant	IMPACT=MODIFIER;BIOTYPE=promoter_flanking_region
9:48819213	rs242936218	A	C	rs242936218	intron_variant	Zbtb16	9_48819213_A/C	ENSMUSR00000273504	RegulatoryFeature	regulatory_region_variant	IMPACT=MODIFIER;BIOTYPE=promoter_flanking_region
9:48819275	rs51243717	T	C	rs51243717	intron_variant	Zbtb16	9_48819275_T/C	ENSMUSR00000273504	RegulatoryFeature	regulatory_region_variant	IMPACT=MODIFIER;BIOTYPE=promoter_flanking_region
9:48819638	rs29893351	A	G	rs29893351	intron_variant	Zbtb16	9_48819638_A/G	ENSMUSR00000273504	RegulatoryFeature	regulatory_region_variant	IMPACT=MODIFIER;BIOTYPE=promoter_flanking_region
9:48819921	rs29734362	G	T	rs29734362	intron_variant	Zbtb16	9_48819921_G/T	ENSMUSR00000273504	RegulatoryFeature	regulatory_region_variant	IMPACT=MODIFIER;BIOTYPE=promoter_flanking_region
9:48820008	rs30505277	T	C	rs30505277	intron_variant	Zbtb16	9_48820008_T/C	ENSMUSR00000273504	RegulatoryFeature	regulatory_region_variant	IMPACT=MODIFIER;BIOTYPE=promoter_flanking_region
9:48820246	rs30327715	C	T	rs30327715	intron_variant	Zbtb16	9_48820246_C/T	ENSMUSR00000273504	RegulatoryFeature	regulatory_region_variant	IMPACT=MODIFIER;BIOTYPE=promoter_flanking_region
9:48820322	rs30087095	G	A	rs30087095	intron_variant	Zbtb16	9_48820322_G/A	ENSMUSR00000273504	RegulatoryFeature	regulatory_region_variant	IMPACT=MODIFIER;BIOTYPE=promoter_flanking_region
9:48820636	rs30184930	A	G	rs30184930	intron_variant	Zbtb16	9_48820636_A/G	ENSMUSR00000273505	RegulatoryFeature	regulatory_region_variant	IMPACT=MODIFIER;BIOTYPE=promoter_flanking_region
9:48820806	rs30475086	A	G	rs30475086	intron_variant	Zbtb16	9_48820806_A/G	ENSMUSR00000273505	RegulatoryFeature	regulatory_region_variant	IMPACT=MODIFIER;BIOTYPE=promoter_flanking_region
9:48820876	rs29683969	A	G	rs29683969	intron_variant	Zbtb16	9_48820876_A/G	ENSMUSR00000273505	RegulatoryFeature	regulatory_region_variant	IMPACT=MODIFIER;BIOTYPE=promoter_flanking_region
9:48821174	rs46965366	C	A	rs46965366	intron_variant	Zbtb16	9_48821174_C/A	ENSMUSR00000273505	RegulatoryFeature	regulatory_region_variant	IMPACT=MODIFIER;BIOTYPE=promoter_flanking_region
9:48821547	rs48905880	G	C	rs48905880	intron_variant	Zbtb16	9_48821547_G/C	ENSMUSR00000273505	RegulatoryFeature	regulatory_region_variant	IMPACT=MODIFIER;BIOTYPE=promoter_flanking_region
9:48821555	rs50171951	C	T	rs50171951	intron_variant	Zbtb16	9_48821555_C/T	ENSMUSR00000273505	RegulatoryFeature	regulatory_region_variant	IMPACT=MODIFIER;BIOTYPE=promoter_flanking_region
9:48821724	rs48110902	T	G	rs48110902	intron_variant	Zbtb16	9_48821724_T/G	ENSMUSR00000273505	RegulatoryFeature	regulatory_region_variant	IMPACT=MODIFIER;BIOTYPE=promoter_flanking_region
9:48821883	rs29888666	A	C	rs29888666	intron_variant	Zbtb16	9_48821883_A/C	ENSMUSR00000273505	RegulatoryFeature	regulatory_region_variant	IMPACT=MODIFIER;BIOTYPE=promoter_flanking_region
9:48821891	rs33627766	G	A	rs33627766	intron_variant	Zbtb16	9_48821891_G/A	ENSMUSR00000273505	RegulatoryFeature	regulatory_region_variant	IMPACT=MODIFIER;BIOTYPE=promoter_flanking_region
9:48821899	rs29888116	T	G	rs29888116	intron_variant	Zbtb16	9_48821899_T/G	ENSMUSR00000273505	RegulatoryFeature	regulatory_region_variant	IMPACT=MODIFIER;BIOTYPE=promoter_flanking_region
9:48821948	rs29695144	G	A	rs29695144	intron_variant	Zbtb16	9_48821948_G/A	ENSMUSR00000273505	RegulatoryFeature	regulatory_region_variant	IMPACT=MODIFIER;BIOTYPE=promoter_flanking_region
9:48822040	rs49772679	T	A	rs49772679	intron_variant	Zbtb16	9_48822040_T/A	ENSMUSR00000273505	RegulatoryFeature	regulatory_region_variant	IMPACT=MODIFIER;BIOTYPE=promoter_flanking_region
9:48822083	rs48164530	G	C	rs48164530	intron_variant	Zbtb16	9_48822083_G/C	ENSMUSR00000273505	RegulatoryFeature	regulatory_region_variant	IMPACT=MODIFIER;BIOTYPE=promoter_flanking_region
9:48822131	rs33696829	C	A	rs33696829	intron_variant	Zbtb16	9_48822131_C/A	ENSMUSR00000273505	RegulatoryFeature	regulatory_region_variant	IMPACT=MODIFIER;BIOTYPE=promoter_flanking_region
9:48822168	rs33731303	A	G	rs33731303	intron_variant	Zbtb16	9_48822168_A/G	ENSMUSR00000273505	RegulatoryFeature	regulatory_region_variant	IMPACT=MODIFIER;BIOTYPE=promoter_flanking_region
9:48822248	rs30226841	G	A	rs30226841	intron_variant	Zbtb16	9_48822248_G/A	ENSMUSR00000273505	RegulatoryFeature	regulatory_region_variant	IMPACT=MODIFIER;BIOTYPE=promoter_flanking_region
9:48822499	-	G	C	rs46414224	intron_variant	Zbtb16	9_48822499_G/C	ENSMUSR00000273505	RegulatoryFeature	regulatory_region_variant	IMPACT=MODIFIER;BIOTYPE=promoter_flanking_region
9:48822921	rs30329172	C	T	rs30329172	intron_variant	Zbtb16	9_48822921_C/T	ENSMUSR00000273505	RegulatoryFeature	regulatory_region_variant	IMPACT=MODIFIER;BIOTYPE=promoter_flanking_region
9:48822954	rs29983032	G	C	rs29983032	intron_variant	Zbtb16	9_48822954_G/C	ENSMUSR00000273505	RegulatoryFeature	regulatory_region_variant	IMPACT=MODIFIER;BIOTYPE=promoter_flanking_region
9:48823273	rs45708459	G	C	rs45708459	intron_variant	Zbtb16	9_48823273_G/C	ENSMUSR00000273505	RegulatoryFeature	regulatory_region_variant	IMPACT=MODIFIER;BIOTYPE=promoter_flanking_region
9:48823859	rs29747317	C	T	rs29747317	intron_variant	Zbtb16	9_48823859_C/T	ENSMUSR00000273505	RegulatoryFeature	regulatory_region_variant	IMPACT=MODIFIER;BIOTYPE=promoter_flanking_region
9:48824002	rs30377653	A	G	rs30377653	intron_variant	Zbtb16	9_48824002_A/G	ENSMUSR00000273505	RegulatoryFeature	regulatory_region_variant	IMPACT=MODIFIER;BIOTYPE=promoter_flanking_region
9:48824249	rs6232804	A	G	rs6232804	intron_variant	Zbtb16	9_48824249_A/G	ENSMUSR00000273505	RegulatoryFeature	regulatory_region_variant	IMPACT=MODIFIER;BIOTYPE=promoter_flanking_region
9:48824577	-	G	A	rs48602045	intron_variant	Zbtb16	9_48824577_G/A	ENSMUSR00000273505	RegulatoryFeature	regulatory_region_variant	IMPACT=MODIFIER;BIOTYPE=promoter_flanking_region
9:48824932	rs50660661	G	A	rs50660661	intron_variant	Zbtb16	9_48824932_G/A	ENSMUSR00000273505	RegulatoryFeature	regulatory_region_variant	IMPACT=MODIFIER;BIOTYPE=promoter_flanking_region
9:48824960	rs49374869	T	C	rs49374869	intron_variant	Zbtb16	9_48824960_T/C	ENSMUSR00000273505	RegulatoryFeature	regulatory_region_variant	IMPACT=MODIFIER;BIOTYPE=promoter_flanking_region
9:48824982	rs50024809	A	G	rs50024809	intron_variant	Zbtb16	9_48824982_A/G	ENSMUSR00000273505	RegulatoryFeature	regulatory_region_variant	IMPACT=MODIFIER;BIOTYPE=promoter_flanking_region
9:48825033	rs245034747	C	A	rs245034747	intron_variant	Zbtb16	9_48825033_C/A	ENSMUSR00000273505	RegulatoryFeature	regulatory_region_variant	IMPACT=MODIFIER;BIOTYPE=promoter_flanking_region
9:48825052	rs47593975	A	G	rs47593975	intron_variant	Zbtb16	9_48825052_A/G	ENSMUSR00000273505	RegulatoryFeature	regulatory_region_variant	IMPACT=MODIFIER;BIOTYPE=promoter_flanking_region
9:48825067	rs51025681	G	A	rs51025681	intron_variant	Zbtb16	9_48825067_G/A	ENSMUSR00000273505	RegulatoryFeature	regulatory_region_variant	IMPACT=MODIFIER;BIOTYPE=promoter_flanking_region
9:48825186	rs50146081	G	A	rs50146081	intron_variant	Zbtb16	9_48825186_G/A	ENSMUSR00000273505	RegulatoryFeature	regulatory_region_variant	IMPACT=MODIFIER;BIOTYPE=promoter_flanking_region
9:48826243	rs50155637	A	T	rs50155637	intron_variant	Zbtb16	9_48826243_A/T	ENSMUSR00000273506	RegulatoryFeature	regulatory_region_variant	IMPACT=MODIFIER;BIOTYPE=promoter_flanking_region
9:48826253	rs51456200	A	G	rs51456200	intron_variant	Zbtb16	9_48826253_A/G	ENSMUSR00000273506	RegulatoryFeature	regulatory_region_variant	IMPACT=MODIFIER;BIOTYPE=promoter_flanking_region
9:48826282	rs49422192	T	C	rs49422192	intron_variant	Zbtb16	9_48826282_T/C	ENSMUSR00000273506	RegulatoryFeature	regulatory_region_variant	IMPACT=MODIFIER;BIOTYPE=promoter_flanking_region
9:48826315	rs46585764	A	G	rs46585764	intron_variant	Zbtb16	9_48826315_A/G	ENSMUSR00000273506	RegulatoryFeature	regulatory_region_variant	IMPACT=MODIFIER;BIOTYPE=promoter_flanking_region
9:48826792	rs30184415	A	G	rs30184415	intron_variant	Zbtb16	9_48826792_A/G	ENSMUSR00000273506	RegulatoryFeature	regulatory_region_variant	IMPACT=MODIFIER;BIOTYPE=promoter_flanking_region
9:48828429	rs47167128	G	A	rs47167128	intron_variant	Zbtb16	9_48828429_G/A	ENSMUSR00000273508	RegulatoryFeature	regulatory_region_variant	IMPACT=MODIFIER;BIOTYPE=promoter_flanking_region
9:48828469	rs48089281	C	A	rs48089281	intron_variant	Zbtb16	9_48828469_C/A	ENSMUSR00000273508	RegulatoryFeature	regulatory_region_variant	IMPACT=MODIFIER;BIOTYPE=promoter_flanking_region
9:48828488	rs49346226	A	G	rs49346226	intron_variant	Zbtb16	9_48828488_A/G	ENSMUSR00000273508	RegulatoryFeature	regulatory_region_variant	IMPACT=MODIFIER;BIOTYPE=promoter_flanking_region
9:48828537	rs48361863	G	T	rs48361863	intron_variant	Zbtb16	9_48828537_G/T	ENSMUSR00000273508	RegulatoryFeature	regulatory_region_variant	IMPACT=MODIFIER;BIOTYPE=promoter_flanking_region
9:48828577	rs47660834	G	A	rs47660834	intron_variant	Zbtb16	9_48828577_G/A	ENSMUSR00000273508	RegulatoryFeature	regulatory_region_variant	IMPACT=MODIFIER;BIOTYPE=promoter_flanking_region
9:48828866	rs47066917	A	G	rs47066917	intron_variant	Zbtb16	9_48828866_A/G	ENSMUSR00000273508	RegulatoryFeature	regulatory_region_variant	IMPACT=MODIFIER;BIOTYPE=promoter_flanking_region
9:48828940	rs46326352	T	C	rs46326352	intron_variant	Zbtb16	9_48828940_T/C	ENSMUSR00000273508	RegulatoryFeature	regulatory_region_variant	IMPACT=MODIFIER;BIOTYPE=promoter_flanking_region
9:48828993	rs47268745	T	C	rs47268745	intron_variant	Zbtb16	9_48828993_T/C	ENSMUSR00000273508	RegulatoryFeature	regulatory_region_variant	IMPACT=MODIFIER;BIOTYPE=promoter_flanking_region
9:48829013	rs46294968	C	T	rs46294968	intron_variant	Zbtb16	9_48829013_C/T	ENSMUSR00000273508	RegulatoryFeature	regulatory_region_variant	IMPACT=MODIFIER;BIOTYPE=promoter_flanking_region
9:48829020	rs51808911	G	A	rs51808911	intron_variant	Zbtb16	9_48829020_G/A	ENSMUSR00000273508	RegulatoryFeature	regulatory_region_variant	IMPACT=MODIFIER;BIOTYPE=promoter_flanking_region
9:48829092	rs50413806	C	T	rs50413806	intron_variant	Zbtb16	9_48829092_C/T	ENSMUSR00000273508	RegulatoryFeature	regulatory_region_variant	IMPACT=MODIFIER;BIOTYPE=promoter_flanking_region
9:48829126	rs50908662	T	C	rs50908662	intron_variant	Zbtb16	9_48829126_T/C	ENSMUSR00000273508	RegulatoryFeature	regulatory_region_variant	IMPACT=MODIFIER;BIOTYPE=promoter_flanking_region
9:48829147	rs49627005	T	C	rs49627005	intron_variant	Zbtb16	9_48829147_T/C	ENSMUSR00000273508	RegulatoryFeature	regulatory_region_variant	IMPACT=MODIFIER;BIOTYPE=promoter_flanking_region
9:48829254	rs46843155	C	T	rs46843155	intron_variant	Zbtb16	9_48829254_C/T	ENSMUSR00000273508	RegulatoryFeature	regulatory_region_variant	IMPACT=MODIFIER;BIOTYPE=promoter_flanking_region
9:48829434	rs50510578	G	A	rs50510578	intron_variant	Zbtb16	9_48829434_G/A	ENSMUSR00000273508	RegulatoryFeature	regulatory_region_variant	IMPACT=MODIFIER;BIOTYPE=promoter_flanking_region
9:48833631	rs50070829	C	A	rs50070829	intron_variant	Zbtb16	9_48833631_C/A	ENSMUSR00000273510	RegulatoryFeature	regulatory_region_variant	IMPACT=MODIFIER;BIOTYPE=promoter
9:48833801	rs46295249	C	G	rs46295249	intron_variant	Zbtb16	9_48833801_C/G	ENSMUSR00000273510	RegulatoryFeature	regulatory_region_variant	IMPACT=MODIFIER;BIOTYPE=promoter
9:48833902	rs239375451	T	C	rs239375451	intron_variant	Zbtb16	9_48833902_T/C	ENSMUSR00000273510	RegulatoryFeature	regulatory_region_variant	IMPACT=MODIFIER;BIOTYPE=promoter
9:48834121	rs6301098	T	C	rs6301098	intron_variant	Zbtb16	9_48834121_T/C	ENSMUSR00000273510	RegulatoryFeature	regulatory_region_variant	IMPACT=MODIFIER;BIOTYPE=promoter
9:48834135	rs47059481	C	A	rs47059481	intron_variant	Zbtb16	9_48834135_C/A	ENSMUSR00000273510	RegulatoryFeature	regulatory_region_variant	IMPACT=MODIFIER;BIOTYPE=promoter
9:48834164	rs50038095	G	C	rs50038095	intron_variant	Zbtb16	9_48834164_G/C	ENSMUSR00000273510	RegulatoryFeature	regulatory_region_variant	IMPACT=MODIFIER;BIOTYPE=promoter
9:48834169	rs48666848	A	G	rs48666848	intron_variant	Zbtb16	9_48834169_A/G	ENSMUSR00000273510	RegulatoryFeature	regulatory_region_variant	IMPACT=MODIFIER;BIOTYPE=promoter
9:48834210	rs51926966	G	A	rs51926966	intron_variant	Zbtb16	9_48834210_G/A	ENSMUSR00000273510	RegulatoryFeature	regulatory_region_variant	IMPACT=MODIFIER;BIOTYPE=promoter
9:48834398	rs50036171	A	C	rs50036171	intron_variant	Zbtb16	9_48834398_A/C	ENSMUSR00000273510	RegulatoryFeature	regulatory_region_variant	IMPACT=MODIFIER;BIOTYPE=promoter
9:48834404	rs48459272	G	A	rs48459272	intron_variant	Zbtb16	9_48834404_G/A	ENSMUSR00000273510	RegulatoryFeature	regulatory_region_variant	IMPACT=MODIFIER;BIOTYPE=promoter
9:48834970	rs52149060	C	G	rs52149060	intron_variant	Zbtb16	9_48834970_C/G	ENSMUSR00000273510	RegulatoryFeature	regulatory_region_variant	IMPACT=MODIFIER;BIOTYPE=promoter
9:48834971	rs52279435	G	A	rs52279435	intron_variant	Zbtb16	9_48834971_G/A	ENSMUSR00000273510	RegulatoryFeature	regulatory_region_variant	IMPACT=MODIFIER;BIOTYPE=promoter
9:48834972	rs266023609	G	A	rs266023609	intron_variant	Zbtb16	9_48834972_G/A	ENSMUSR00000273510	RegulatoryFeature	regulatory_region_variant	IMPACT=MODIFIER;BIOTYPE=promoter
9:48835089	rs30233635	G	C	rs30233635	intron_variant	Zbtb16	9_48835089_G/C	ENSMUSR00000273510	RegulatoryFeature	regulatory_region_variant	IMPACT=MODIFIER;BIOTYPE=promoter
9:48835575	rs29941069	T	C	rs29941069	intron_variant	Zbtb16	9_48835575_T/C	ENSMUSR00000273510	RegulatoryFeature	regulatory_region_variant	IMPACT=MODIFIER;BIOTYPE=promoter
9:48835587	rs30475728	G	T	rs30475728	intron_variant	Zbtb16	9_48835587_G/T	ENSMUSR00000273510	RegulatoryFeature	regulatory_region_variant	IMPACT=MODIFIER;BIOTYPE=promoter
9:48835813	rs3698611	A	G	rs3698611	5_prime_utr_variant	Zbtb16	9_48835813_A/G	ENSMUSR00000273510	RegulatoryFeature	regulatory_region_variant	IMPACT=MODIFIER;BIOTYPE=promoter
9:48835833	rs3698649	T	C	rs3698649	5_prime_utr_variant	Zbtb16	9_48835833_T/C	ENSMUSR00000273510	RegulatoryFeature	regulatory_region_variant	IMPACT=MODIFIER;BIOTYPE=promoter
9:48836340	rs218243289	C	g	rs218243289	upstream_gene_variant	Zbtb16	9_48836340_C/g	ENSMUSR00000273510	RegulatoryFeature	regulatory_region_variant	IMPACT=MODIFIER;BIOTYPE=promoter
9:48837211	rs48414136	G	t	rs48414136	upstream_gene_variant	Zbtb16	9_48837211_G/t	ENSMUSR00000463944	RegulatoryFeature	regulatory_region_variant	IMPACT=MODIFIER;BIOTYPE=CTCF_binding_site
9:48837272	rs47625977	C	T	rs47625977	upstream_gene_variant	Zbtb16	9_48837272_C/T	ENSMUSR00000463944	RegulatoryFeature	regulatory_region_variant	IMPACT=MODIFIER;BIOTYPE=CTCF_binding_site
9:48837280	rs45767398	G	T	rs45767398	upstream_gene_variant	Zbtb16	9_48837280_G/T	ENSMUSR00000463944	RegulatoryFeature	regulatory_region_variant	IMPACT=MODIFIER;BIOTYPE=CTCF_binding_site
9:48837322	rs48202266	A	G	rs48202266	upstream_gene_variant	Zbtb16	9_48837322_A/G	ENSMUSR00000463944	RegulatoryFeature	regulatory_region_variant	IMPACT=MODIFIER;BIOTYPE=CTCF_binding_site
9:48837334	rs47488520	T	A	rs47488520	upstream_gene_variant	Zbtb16	9_48837334_T/A	ENSMUSR00000463944	RegulatoryFeature	regulatory_region_variant	IMPACT=MODIFIER;BIOTYPE=CTCF_binding_site
9:48854287	rs47161194	G	A	rs47161194	-	-	9_48854287_G/A	ENSMUSR00000463945	RegulatoryFeature	regulatory_region_variant	IMPACT=MODIFIER;BIOTYPE=enhancer
9:48854396	rs46271022	A	G	rs46271022	-	-	9_48854396_A/G	ENSMUSR00000463945	RegulatoryFeature	regulatory_region_variant	IMPACT=MODIFIER;BIOTYPE=enhancer
9:48855283	rs51832342	C	T	rs51832342	-	-	9_48855283_C/T	ENSMUSR00000463946	RegulatoryFeature	regulatory_region_variant	IMPACT=MODIFIER;BIOTYPE=enhancer
9:48855351	rs50214327	C	A	rs50214327	-	-	9_48855351_C/A	ENSMUSR00000463946	RegulatoryFeature	regulatory_region_variant	IMPACT=MODIFIER;BIOTYPE=enhancer
9:48856370	rs51043888	A	G	rs51043888	-	-	9_48856370_A/G	ENSMUSR00000463947	RegulatoryFeature	regulatory_region_variant	IMPACT=MODIFIER;BIOTYPE=CTCF_binding_site
9:48856373	rs51684961	A	G	rs51684961	-	-	9_48856373_A/G	ENSMUSR00000463947	RegulatoryFeature	regulatory_region_variant	IMPACT=MODIFIER;BIOTYPE=CTCF_binding_site
9:48856472	rs48634477	A	G	rs48634477	-	-	9_48856472_A/G	ENSMUSR00000463947	RegulatoryFeature	regulatory_region_variant	IMPACT=MODIFIER;BIOTYPE=CTCF_binding_site
9:48856528	rs47894045	T	A	rs47894045	-	-	9_48856528_T/A	ENSMUSR00000463947	RegulatoryFeature	regulatory_region_variant	IMPACT=MODIFIER;BIOTYPE=CTCF_binding_site
9:48856582	rs46708598	C	T	rs46708598	-	-	9_48856582_C/T	ENSMUSR00000463947	RegulatoryFeature	regulatory_region_variant	IMPACT=MODIFIER;BIOTYPE=CTCF_binding_site
9:48857817	rs49223938	A	G	rs49223938	-	-	9_48857817_A/G	ENSMUSR00000463948	RegulatoryFeature	regulatory_region_variant	IMPACT=MODIFIER;BIOTYPE=promoter_flanking_region
9:48857978	-	C	A	rs49130766	-	-	9_48857978_C/A	ENSMUSR00000463948	RegulatoryFeature	regulatory_region_variant	IMPACT=MODIFIER;BIOTYPE=promoter_flanking_region
9:48857996	rs48188814	G	A	rs48188814	-	-	9_48857996_G/A	ENSMUSR00000463948	RegulatoryFeature	regulatory_region_variant	IMPACT=MODIFIER;BIOTYPE=promoter_flanking_region
9:48858016	rs47770263	G	A	rs47770263	-	-	9_48858016_G/A	ENSMUSR00000463948	RegulatoryFeature	regulatory_region_variant	IMPACT=MODIFIER;BIOTYPE=promoter_flanking_region
9:48858325	rs29829200	G	A	rs29829200	-	-	9_48858325_G/A	ENSMUSR00000463948	RegulatoryFeature	regulatory_region_variant	IMPACT=MODIFIER;BIOTYPE=promoter_flanking_region
9:48858348	rs51257045	T	G	rs51257045	-	-	9_48858348_T/G	ENSMUSR00000463948	RegulatoryFeature	regulatory_region_variant	IMPACT=MODIFIER;BIOTYPE=promoter_flanking_region
9:48859948	-	A	C	rs50592758	-	-	9_48859948_A/C	ENSMUSR00000273514	RegulatoryFeature	regulatory_region_variant	IMPACT=MODIFIER;BIOTYPE=promoter_flanking_region
9:48860167	rs3678012	C	G	rs3678012	-	-	9_48860167_C/G	ENSMUSR00000273514	RegulatoryFeature	regulatory_region_variant	IMPACT=MODIFIER;BIOTYPE=promoter_flanking_region
9:48860197	rs3678492	G	A	rs3678492	-	-	9_48860197_G/A	ENSMUSR00000273514	RegulatoryFeature	regulatory_region_variant	IMPACT=MODIFIER;BIOTYPE=promoter_flanking_region
9:48860247	rs3678609	C	T	rs3678609	-	-	9_48860247_C/T	ENSMUSR00000273514	RegulatoryFeature	regulatory_region_variant	IMPACT=MODIFIER;BIOTYPE=promoter_flanking_region
9:48860363	rs3679305	C	T	rs3679305	-	-	9_48860363_C/T	ENSMUSR00000273514	RegulatoryFeature	regulatory_region_variant	IMPACT=MODIFIER;BIOTYPE=promoter_flanking_region
9:48860372	rs216523398	C	T	rs216523398	-	-	9_48860372_C/T	ENSMUSR00000273514	RegulatoryFeature	regulatory_region_variant	IMPACT=MODIFIER;BIOTYPE=promoter_flanking_region
9:48860373	-	T	G	rs232155101	-	-	9_48860373_T/G	ENSMUSR00000273514	RegulatoryFeature	regulatory_region_variant	IMPACT=MODIFIER;BIOTYPE=promoter_flanking_region
9:48860376	rs213582299	T	C	rs213582299	-	-	9_48860376_T/C	ENSMUSR00000273514	RegulatoryFeature	regulatory_region_variant	IMPACT=MODIFIER;BIOTYPE=promoter_flanking_region
9:48860398	rs3679798	C	T	rs3679798	-	-	9_48860398_C/T	ENSMUSR00000273514	RegulatoryFeature	regulatory_region_variant	IMPACT=MODIFIER;BIOTYPE=promoter_flanking_region
9:48860485	rs47443082	T	A	rs47443082	-	-	9_48860485_T/A	ENSMUSR00000273514	RegulatoryFeature	regulatory_region_variant	IMPACT=MODIFIER;BIOTYPE=promoter_flanking_region
9:48860485	rs47443082	T	A	rs47443082	-	-	9_48860485_T/A	ENSMUSR00000463949	RegulatoryFeature	regulatory_region_variant	IMPACT=MODIFIER;BIOTYPE=CTCF_binding_site
9:48860547	rs47319130	C	T	rs47319130	-	-	9_48860547_C/T	ENSMUSR00000273514	RegulatoryFeature	regulatory_region_variant	IMPACT=MODIFIER;BIOTYPE=promoter_flanking_region
9:48860547	rs47319130	C	T	rs47319130	-	-	9_48860547_C/T	ENSMUSR00000463949	RegulatoryFeature	regulatory_region_variant	IMPACT=MODIFIER;BIOTYPE=CTCF_binding_site
9:48860548	rs51352970	C	T	rs51352970	-	-	9_48860548_C/T	ENSMUSR00000273514	RegulatoryFeature	regulatory_region_variant	IMPACT=MODIFIER;BIOTYPE=promoter_flanking_region
9:48860548	rs51352970	C	T	rs51352970	-	-	9_48860548_C/T	ENSMUSR00000463949	RegulatoryFeature	regulatory_region_variant	IMPACT=MODIFIER;BIOTYPE=CTCF_binding_site
9:48860689	rs49322603	G	C	rs49322603	-	-	9_48860689_G/C	ENSMUSR00000273514	RegulatoryFeature	regulatory_region_variant	IMPACT=MODIFIER;BIOTYPE=promoter_flanking_region
9:48860689	rs49322603	G	C	rs49322603	-	-	9_48860689_G/C	ENSMUSR00000463949	RegulatoryFeature	regulatory_region_variant	IMPACT=MODIFIER;BIOTYPE=CTCF_binding_site
9:48860817	rs48508059	G	A	rs48508059	-	-	9_48860817_G/A	ENSMUSR00000273514	RegulatoryFeature	regulatory_region_variant	IMPACT=MODIFIER;BIOTYPE=promoter_flanking_region
9:48860817	rs48508059	G	A	rs48508059	-	-	9_48860817_G/A	ENSMUSR00000463949	RegulatoryFeature	regulatory_region_variant	IMPACT=MODIFIER;BIOTYPE=CTCF_binding_site
9:48860831	rs49098479	A	T	rs49098479	-	-	9_48860831_A/T	ENSMUSR00000273514	RegulatoryFeature	regulatory_region_variant	IMPACT=MODIFIER;BIOTYPE=promoter_flanking_region
9:48860831	rs49098479	A	T	rs49098479	-	-	9_48860831_A/T	ENSMUSR00000463949	RegulatoryFeature	regulatory_region_variant	IMPACT=MODIFIER;BIOTYPE=CTCF_binding_site
9:48860832	rs51664047	C	T	rs51664047	-	-	9_48860832_C/T	ENSMUSR00000273514	RegulatoryFeature	regulatory_region_variant	IMPACT=MODIFIER;BIOTYPE=promoter_flanking_region
9:48860832	rs51664047	C	T	rs51664047	-	-	9_48860832_C/T	ENSMUSR00000463949	RegulatoryFeature	regulatory_region_variant	IMPACT=MODIFIER;BIOTYPE=CTCF_binding_site
9:48860870	rs45671453	A	G	rs45671453	-	-	9_48860870_A/G	ENSMUSR00000273514	RegulatoryFeature	regulatory_region_variant	IMPACT=MODIFIER;BIOTYPE=promoter_flanking_region
9:48860870	rs45671453	A	G	rs45671453	-	-	9_48860870_A/G	ENSMUSR00000463949	RegulatoryFeature	regulatory_region_variant	IMPACT=MODIFIER;BIOTYPE=CTCF_binding_site
9:48860927	rs49057159	G	A	rs49057159	-	-	9_48860927_G/A	ENSMUSR00000273514	RegulatoryFeature	regulatory_region_variant	IMPACT=MODIFIER;BIOTYPE=promoter_flanking_region
9:48860927	rs49057159	G	A	rs49057159	-	-	9_48860927_G/A	ENSMUSR00000463949	RegulatoryFeature	regulatory_region_variant	IMPACT=MODIFIER;BIOTYPE=CTCF_binding_site
9:48860966	rs45727084	A	G	rs45727084	-	-	9_48860966_A/G	ENSMUSR00000273514	RegulatoryFeature	regulatory_region_variant	IMPACT=MODIFIER;BIOTYPE=promoter_flanking_region
9:48860966	rs45727084	A	G	rs45727084	-	-	9_48860966_A/G	ENSMUSR00000463949	RegulatoryFeature	regulatory_region_variant	IMPACT=MODIFIER;BIOTYPE=CTCF_binding_site
9:48867058	rs51085289	G	A	rs51085289	-	-	9_48867058_G/A	ENSMUSR00000463950	RegulatoryFeature	regulatory_region_variant	IMPACT=MODIFIER;BIOTYPE=enhancer
9:48867137	rs217121183	C	T	rs217121183	-	-	9_48867137_C/T	ENSMUSR00000463950	RegulatoryFeature	regulatory_region_variant	IMPACT=MODIFIER;BIOTYPE=enhancer
9:48867141	rs232490404	T	G	rs232490404	-	-	9_48867141_T/G	ENSMUSR00000463950	RegulatoryFeature	regulatory_region_variant	IMPACT=MODIFIER;BIOTYPE=enhancer
9:48867266	rs46247041	T	C	rs46247041	-	-	9_48867266_T/C	ENSMUSR00000463950	RegulatoryFeature	regulatory_region_variant	IMPACT=MODIFIER;BIOTYPE=enhancer
9:48867339	rs51500317	T	C	rs51500317	-	-	9_48867339_T/C	ENSMUSR00000463950	RegulatoryFeature	regulatory_region_variant	IMPACT=MODIFIER;BIOTYPE=enhancer
9:48867353	rs49284297	A	G	rs49284297	-	-	9_48867353_A/G	ENSMUSR00000463950	RegulatoryFeature	regulatory_region_variant	IMPACT=MODIFIER;BIOTYPE=enhancer
9:48867361	rs250603058	A	G	rs250603058	-	-	9_48867361_A/G	ENSMUSR00000463950	RegulatoryFeature	regulatory_region_variant	IMPACT=MODIFIER;BIOTYPE=enhancer
9:48867363	rs216956037	G	C	rs216956037	-	-	9_48867363_G/C	ENSMUSR00000463950	RegulatoryFeature	regulatory_region_variant	IMPACT=MODIFIER;BIOTYPE=enhancer
9:48893804	rs47027245	C	T	rs47027245	-	-	9_48893804_C/T	ENSMUSR00000463951	RegulatoryFeature	regulatory_region_variant	IMPACT=MODIFIER;BIOTYPE=CTCF_binding_site
9:48893806	rs45681252	A	G	rs45681252	-	-	9_48893806_A/G	ENSMUSR00000463951	RegulatoryFeature	regulatory_region_variant	IMPACT=MODIFIER;BIOTYPE=CTCF_binding_site
9:48893813	rs47633229	G	A	rs47633229	-	-	9_48893813_G/A	ENSMUSR00000463951	RegulatoryFeature	regulatory_region_variant	IMPACT=MODIFIER;BIOTYPE=CTCF_binding_site
9:48893874	rs38093323	A	G	rs38093323	-	-	9_48893874_A/G	ENSMUSR00000463951	RegulatoryFeature	regulatory_region_variant	IMPACT=MODIFIER;BIOTYPE=CTCF_binding_site
9:48894136	rs51928651	G	A	rs51928651	-	-	9_48894136_G/A	ENSMUSR00000463951	RegulatoryFeature	regulatory_region_variant	IMPACT=MODIFIER;BIOTYPE=CTCF_binding_site
9:48894144	rs47356118	C	T	rs47356118	-	-	9_48894144_C/T	ENSMUSR00000463951	RegulatoryFeature	regulatory_region_variant	IMPACT=MODIFIER;BIOTYPE=CTCF_binding_site
9:48894377	rs47844889	G	T	rs47844889	downstream_gene_variant	Htr3a	9_48894377_G/T	ENSMUSR00000273516	RegulatoryFeature	regulatory_region_variant	IMPACT=MODIFIER;BIOTYPE=promoter_flanking_region
9:48894377	rs47844889	G	T	rs47844889	downstream_gene_variant	Htr3a	9_48894377_G/T	ENSMUSR00000463951	RegulatoryFeature	regulatory_region_variant	IMPACT=MODIFIER;BIOTYPE=CTCF_binding_site
9:48894384	rs49050448	G	A	rs49050448	downstream_gene_variant	Htr3a	9_48894384_G/A	ENSMUSR00000273516	RegulatoryFeature	regulatory_region_variant	IMPACT=MODIFIER;BIOTYPE=promoter_flanking_region
9:48894384	rs49050448	G	A	rs49050448	downstream_gene_variant	Htr3a	9_48894384_G/A	ENSMUSR00000463951	RegulatoryFeature	regulatory_region_variant	IMPACT=MODIFIER;BIOTYPE=CTCF_binding_site
9:48894401	rs47305663	A	G	rs47305663	downstream_gene_variant	Htr3a	9_48894401_A/G	ENSMUSR00000463951	RegulatoryFeature	regulatory_region_variant	IMPACT=MODIFIER;BIOTYPE=CTCF_binding_site
9:48895759	rs46508770	T	C	rs46508770	downstream_gene_variant	Htr3a	9_48895759_T/C	ENSMUSR00000463952	RegulatoryFeature	regulatory_region_variant	IMPACT=MODIFIER;BIOTYPE=promoter_flanking_region
9:48896055	rs38578366	G	A	rs38578366	downstream_gene_variant	Htr3a	9_48896055_G/A	ENSMUSR00000463952	RegulatoryFeature	regulatory_region_variant	IMPACT=MODIFIER;BIOTYPE=promoter_flanking_region
9:48896223	rs234007654	G	A	rs234007654	downstream_gene_variant	Htr3a	9_48896223_G/A	ENSMUSR00000463952	RegulatoryFeature	regulatory_region_variant	IMPACT=MODIFIER;BIOTYPE=promoter_flanking_region
9:48896236	rs239516976	C	T	rs239516976	downstream_gene_variant	Htr3a	9_48896236_C/T	ENSMUSR00000463952	RegulatoryFeature	regulatory_region_variant	IMPACT=MODIFIER;BIOTYPE=promoter_flanking_region
9:48896241	rs258427779	A	G	rs258427779	downstream_gene_variant	Htr3a	9_48896241_A/G	ENSMUSR00000463952	RegulatoryFeature	regulatory_region_variant	IMPACT=MODIFIER;BIOTYPE=promoter_flanking_region
9:48896272	rs225573648	G	C	rs225573648	downstream_gene_variant	Htr3a	9_48896272_G/C	ENSMUSR00000463952	RegulatoryFeature	regulatory_region_variant	IMPACT=MODIFIER;BIOTYPE=promoter_flanking_region
9:48896302	rs39045377	T	G	rs39045377	downstream_gene_variant	Htr3a	9_48896302_T/G	ENSMUSR00000463952	RegulatoryFeature	regulatory_region_variant	IMPACT=MODIFIER;BIOTYPE=promoter_flanking_region
9:48896389	-	C	T	rs39201892	downstream_gene_variant	Htr3a	9_48896389_C/T	ENSMUSR00000463952	RegulatoryFeature	regulatory_region_variant	IMPACT=MODIFIER;BIOTYPE=promoter_flanking_region
9:48896459	rs36673748	C	T	rs36673748	downstream_gene_variant	Htr3a	9_48896459_C/T	ENSMUSR00000463952	RegulatoryFeature	regulatory_region_variant	IMPACT=MODIFIER;BIOTYPE=promoter_flanking_region
9:48910834	rs50198766	C	T	rs50198766	intron_variant	Htr3a	9_48910834_C/T	ENSMUSR00000463953	RegulatoryFeature	regulatory_region_variant	IMPACT=MODIFIER;BIOTYPE=enhancer
9:48910855	rs29941124	T	C	rs29941124	intron_variant	Htr3a	9_48910855_T/C	ENSMUSR00000463953	RegulatoryFeature	regulatory_region_variant	IMPACT=MODIFIER;BIOTYPE=enhancer
9:48910873	rs46254493	A	C	rs46254493	intron_variant	Htr3a	9_48910873_A/C	ENSMUSR00000463953	RegulatoryFeature	regulatory_region_variant	IMPACT=MODIFIER;BIOTYPE=enhancer
9:48910893	rs211798705	C	T*	rs211798705	splice_region_variant intron_variant	Htr3a	9_48910893_C/T	ENSMUSR00000463953	RegulatoryFeature	regulatory_region_variant	IMPACT=MODIFIER;BIOTYPE=enhancer
9:48911166	rs29744432	A	G	rs29744432	upstream_gene_variant	Htr3a	9_48911166_A/G	ENSMUSR00000463953	RegulatoryFeature	regulatory_region_variant	IMPACT=MODIFIER;BIOTYPE=enhancer
9:48911236	rs33656555	G	A	rs33656555	upstream_gene_variant	Htr3a	9_48911236_G/A	ENSMUSR00000463953	RegulatoryFeature	regulatory_region_variant	IMPACT=MODIFIER;BIOTYPE=enhancer
9:50489049	rs30477962	C	T	rs30477962	-	-	9_50489049_C/T	ENSMUSR00000273677	RegulatoryFeature	regulatory_region_variant	IMPACT=MODIFIER;BIOTYPE=enhancer
9:50490842	rs222468101	C	A	rs222468101	upstream_gene_variant	1600029D21Rik	9_50490842_C/A	ENSMUSR00000273678	RegulatoryFeature	regulatory_region_variant	IMPACT=MODIFIER;BIOTYPE=promoter_flanking_region
9:50490951	rs33683464	T	C	rs33683464	upstream_gene_variant	1600029D21Rik	9_50490951_T/C	ENSMUSR00000273678	RegulatoryFeature	regulatory_region_variant	IMPACT=MODIFIER;BIOTYPE=promoter_flanking_region
9:50491081	rs46720887	C	T	rs46720887	upstream_gene_variant	1600029D21Rik	9_50491081_C/T	ENSMUSR00000273678	RegulatoryFeature	regulatory_region_variant	IMPACT=MODIFIER;BIOTYPE=promoter_flanking_region
9:50491082	rs51955219	T	G	rs51955219	upstream_gene_variant	1600029D21Rik	9_50491082_T/G	ENSMUSR00000273678	RegulatoryFeature	regulatory_region_variant	IMPACT=MODIFIER;BIOTYPE=promoter_flanking_region
9:50491105	rs29788611	T	C	rs29788611	upstream_gene_variant	1600029D21Rik	9_50491105_T/C	ENSMUSR00000273678	RegulatoryFeature	regulatory_region_variant	IMPACT=MODIFIER;BIOTYPE=promoter_flanking_region
9:50491531	-	G	T	rs583046921	upstream_gene_variant	1600029D21Rik	9_50491531_G/T	ENSMUSR00000464061	RegulatoryFeature	regulatory_region_variant	IMPACT=MODIFIER;BIOTYPE=promoter_flanking_region
9:50491627	rs30515804	G	A	rs30515804	upstream_gene_variant	1600029D21Rik	9_50491627_G/A	ENSMUSR00000464061	RegulatoryFeature	regulatory_region_variant	IMPACT=MODIFIER;BIOTYPE=promoter_flanking_region
9:50491647	rs33681480	C	T	rs33681480	upstream_gene_variant	1600029D21Rik	9_50491647_C/T	ENSMUSR00000464061	RegulatoryFeature	regulatory_region_variant	IMPACT=MODIFIER;BIOTYPE=promoter_flanking_region
9:50491961	rs30093057	T	G	rs30093057	upstream_gene_variant	1600029D21Rik	9_50491961_T/G	ENSMUSR00000464061	RegulatoryFeature	regulatory_region_variant	IMPACT=MODIFIER;BIOTYPE=promoter_flanking_region
9:50492160	rs32735768	G	A	rs32735768	upstream_gene_variant	1600029D21Rik	9_50492160_G/A	ENSMUSR00000464061	RegulatoryFeature	regulatory_region_variant	IMPACT=MODIFIER;BIOTYPE=promoter_flanking_region
9:50493413	rs49388484	G	A	rs49388484	upstream_gene_variant	1600029D21Rik	9_50493413_G/A	ENSMUSR00000464062	RegulatoryFeature	regulatory_region_variant	IMPACT=MODIFIER;BIOTYPE=enhancer
9:50493429	rs51966213	C	T	rs51966213	upstream_gene_variant	1600029D21Rik	9_50493429_C/T	ENSMUSR00000464062	RegulatoryFeature	regulatory_region_variant	IMPACT=MODIFIER;BIOTYPE=enhancer
9:50493592	rs46323419	G	A	rs46323419	upstream_gene_variant	1600029D21Rik	9_50493592_G/A	ENSMUSR00000464062	RegulatoryFeature	regulatory_region_variant	IMPACT=MODIFIER;BIOTYPE=enhancer
9:50493597	rs45892802	G	A	rs45892802	upstream_gene_variant	1600029D21Rik	9_50493597_G/A	ENSMUSR00000464062	RegulatoryFeature	regulatory_region_variant	IMPACT=MODIFIER;BIOTYPE=enhancer
9:50493835	rs50701306	C	T	rs50701306	upstream_gene_variant	1600029D21Rik	9_50493835_C/T	ENSMUSR00000464063	RegulatoryFeature	regulatory_region_variant	IMPACT=MODIFIER;BIOTYPE=enhancer
9:50494529	rs29931085	C	T	rs29931085	5_prime_utr_variant	1600029D21Rik	9_50494529_C/T	ENSMUSR00000464064	RegulatoryFeature	regulatory_region_variant	IMPACT=MODIFIER;BIOTYPE=promoter
9:50494569	rs29794929	T	G	rs29794929	missense_variant	1600029D21Rik	9_50494569_T/G	ENSMUSR00000464064	RegulatoryFeature	regulatory_region_variant	IMPACT=MODIFIER;BIOTYPE=promoter
9:50494770	rs29748180	T	C	rs29748180	intron_variant	1600029D21Rik	9_50494770_T/C	ENSMUSR00000464064	RegulatoryFeature	regulatory_region_variant	IMPACT=MODIFIER;BIOTYPE=promoter
9:50494984	rs32736493	A	C	rs32736493	intron_variant	1600029D21Rik	9_50494984_A/C	ENSMUSR00000464064	RegulatoryFeature	regulatory_region_variant	IMPACT=MODIFIER;BIOTYPE=promoter
9:50495135	rs30226503	C	T	rs30226503	intron_variant	1600029D21Rik	9_50495135_C/T	ENSMUSR00000464064	RegulatoryFeature	regulatory_region_variant	IMPACT=MODIFIER;BIOTYPE=promoter
9:50495559	rs29648208	G	C	rs29648208	intron_variant	1600029D21Rik	9_50495559_G/C	ENSMUSR00000464064	RegulatoryFeature	regulatory_region_variant	IMPACT=MODIFIER;BIOTYPE=promoter
9:50495810	rs33699178	G	A	rs33699178	intron_variant	1600029D21Rik	9_50495810_G/A	ENSMUSR00000464064	RegulatoryFeature	regulatory_region_variant	IMPACT=MODIFIER;BIOTYPE=promoter
9:50495975	rs29687050	A	G	rs29687050	intron_variant	1600029D21Rik	9_50495975_A/G	ENSMUSR00000464064	RegulatoryFeature	regulatory_region_variant	IMPACT=MODIFIER;BIOTYPE=promoter
9:50496086	rs242786540	C	T	rs242786540	intron_variant	1600029D21Rik	9_50496086_C/T	ENSMUSR00000464064	RegulatoryFeature	regulatory_region_variant	IMPACT=MODIFIER;BIOTYPE=promoter
9:50496177	rs30282361	G	A	rs30282361	intron_variant	1600029D21Rik	9_50496177_G/A	ENSMUSR00000464064	RegulatoryFeature	regulatory_region_variant	IMPACT=MODIFIER;BIOTYPE=promoter
9:50496275	rs30087669	T	C	rs30087669	intron_variant	1600029D21Rik	9_50496275_T/C	ENSMUSR00000464064	RegulatoryFeature	regulatory_region_variant	IMPACT=MODIFIER;BIOTYPE=promoter
9:50496443	rs32737580	T	C	rs32737580	intron_variant	1600029D21Rik	9_50496443_T/C	ENSMUSR00000464064	RegulatoryFeature	regulatory_region_variant	IMPACT=MODIFIER;BIOTYPE=promoter
9:50496637	rs32738574	A	G	rs32738574	intron_variant	1600029D21Rik	9_50496637_A/G	ENSMUSR00000464064	RegulatoryFeature	regulatory_region_variant	IMPACT=MODIFIER;BIOTYPE=promoter
9:50496952	rs49533906	G	A	rs49533906	intron_variant	1600029D21Rik	9_50496952_G/A	ENSMUSR00000464064	RegulatoryFeature	regulatory_region_variant	IMPACT=MODIFIER;BIOTYPE=promoter
9:50496962	rs50361849	T	C	rs50361849	intron_variant	1600029D21Rik	9_50496962_T/C	ENSMUSR00000464064	RegulatoryFeature	regulatory_region_variant	IMPACT=MODIFIER;BIOTYPE=promoter
9:50496972	rs32738576	C	T	rs32738576	intron_variant	1600029D21Rik	9_50496972_C/T	ENSMUSR00000464064	RegulatoryFeature	regulatory_region_variant	IMPACT=MODIFIER;BIOTYPE=promoter
9:50497019	rs32738578	C	G	rs32738578	intron_variant	1600029D21Rik	9_50497019_C/G	ENSMUSR00000464064	RegulatoryFeature	regulatory_region_variant	IMPACT=MODIFIER;BIOTYPE=promoter
9:50497058	rs32738580	C	T	rs32738580	intron_variant	1600029D21Rik	9_50497058_C/T	ENSMUSR00000464064	RegulatoryFeature	regulatory_region_variant	IMPACT=MODIFIER;BIOTYPE=promoter
9:50497074	rs51149182	C	A	rs51149182	intron_variant	1600029D21Rik	9_50497074_C/A	ENSMUSR00000464064	RegulatoryFeature	regulatory_region_variant	IMPACT=MODIFIER;BIOTYPE=promoter
9:50497202	rs47549876	G	C	rs47549876	intron_variant	1600029D21Rik	9_50497202_G/C	ENSMUSR00000464064	RegulatoryFeature	regulatory_region_variant	IMPACT=MODIFIER;BIOTYPE=promoter
9:50497207	rs48740777	C	T	rs48740777	intron_variant	1600029D21Rik	9_50497207_C/T	ENSMUSR00000464064	RegulatoryFeature	regulatory_region_variant	IMPACT=MODIFIER;BIOTYPE=promoter
9:50497222	-	C	T	rs578413479	intron_variant	1600029D21Rik	9_50497222_C/T	ENSMUSR00000464064	RegulatoryFeature	regulatory_region_variant	IMPACT=MODIFIER;BIOTYPE=promoter
9:50497274	rs253617840	A	G	rs253617840	intron_variant	1600029D21Rik	9_50497274_A/G	ENSMUSR00000464064	RegulatoryFeature	regulatory_region_variant	IMPACT=MODIFIER;BIOTYPE=promoter
9:50497315	rs228978105	C	A	rs228978105	intron_variant	1600029D21Rik	9_50497315_C/A	ENSMUSR00000464064	RegulatoryFeature	regulatory_region_variant	IMPACT=MODIFIER;BIOTYPE=promoter
9:50497363	rs32738582	C	G	rs32738582	intron_variant	1600029D21Rik	9_50497363_C/G	ENSMUSR00000464064	RegulatoryFeature	regulatory_region_variant	IMPACT=MODIFIER;BIOTYPE=promoter
9:50498851	rs264348862	G	A	rs264348862	intron_variant	1600029D21Rik	9_50498851_G/A	ENSMUSR00000273682	RegulatoryFeature	regulatory_region_variant	IMPACT=MODIFIER;BIOTYPE=promoter_flanking_region
9:50498851	rs264348862	G	A	rs264348862	intron_variant	1600029D21Rik	9_50498851_G/A	ENSMUSR00000464065	RegulatoryFeature	regulatory_region_variant	IMPACT=MODIFIER;BIOTYPE=enhancer
9:50498866	rs32740748	G	A	rs32740748	intron_variant	1600029D21Rik	9_50498866_G/A	ENSMUSR00000273682	RegulatoryFeature	regulatory_region_variant	IMPACT=MODIFIER;BIOTYPE=promoter_flanking_region
9:50498866	rs32740748	G	A	rs32740748	intron_variant	1600029D21Rik	9_50498866_G/A	ENSMUSR00000464065	RegulatoryFeature	regulatory_region_variant	IMPACT=MODIFIER;BIOTYPE=enhancer
9:50498867	rs51868615	G	A	rs51868615	intron_variant	1600029D21Rik	9_50498867_G/A	ENSMUSR00000273682	RegulatoryFeature	regulatory_region_variant	IMPACT=MODIFIER;BIOTYPE=promoter_flanking_region
9:50498867	rs51868615	G	A	rs51868615	intron_variant	1600029D21Rik	9_50498867_G/A	ENSMUSR00000464065	RegulatoryFeature	regulatory_region_variant	IMPACT=MODIFIER;BIOTYPE=enhancer
9:50498901	rs216144758	A	G	rs216144758	intron_variant	1600029D21Rik	9_50498901_A/G	ENSMUSR00000273682	RegulatoryFeature	regulatory_region_variant	IMPACT=MODIFIER;BIOTYPE=promoter_flanking_region
9:50498901	rs216144758	A	G	rs216144758	intron_variant	1600029D21Rik	9_50498901_A/G	ENSMUSR00000464065	RegulatoryFeature	regulatory_region_variant	IMPACT=MODIFIER;BIOTYPE=enhancer
9:50498903	rs238000832	T	G	rs238000832	intron_variant	1600029D21Rik	9_50498903_T/G	ENSMUSR00000273682	RegulatoryFeature	regulatory_region_variant	IMPACT=MODIFIER;BIOTYPE=promoter_flanking_region
9:50498903	rs238000832	T	G	rs238000832	intron_variant	1600029D21Rik	9_50498903_T/G	ENSMUSR00000464065	RegulatoryFeature	regulatory_region_variant	IMPACT=MODIFIER;BIOTYPE=enhancer
9:50498915	rs32740750	A	G	rs32740750	intron_variant	1600029D21Rik	9_50498915_A/G	ENSMUSR00000273682	RegulatoryFeature	regulatory_region_variant	IMPACT=MODIFIER;BIOTYPE=promoter_flanking_region
9:50498915	rs32740750	A	G	rs32740750	intron_variant	1600029D21Rik	9_50498915_A/G	ENSMUSR00000464065	RegulatoryFeature	regulatory_region_variant	IMPACT=MODIFIER;BIOTYPE=enhancer
9:50499273	rs32740752	C	T	rs32740752	synonymous_variant	1600029D21Rik	9_50499273_C/T	ENSMUSR00000273682	RegulatoryFeature	regulatory_region_variant	IMPACT=MODIFIER;BIOTYPE=promoter_flanking_region
9:50499360	rs32741364	C	T	rs32741364	intron_variant	1600029D21Rik	9_50499360_C/T	ENSMUSR00000273682	RegulatoryFeature	regulatory_region_variant	IMPACT=MODIFIER;BIOTYPE=promoter_flanking_region
9:50500100	rs45787702	G	A	rs45787702	intron_variant	1600029D21Rik	9_50500100_G/A	ENSMUSR00000273683	RegulatoryFeature	regulatory_region_variant	IMPACT=MODIFIER;BIOTYPE=promoter_flanking_region
9:50500158	rs32741371	A	G	rs32741371	intron_variant	1600029D21Rik	9_50500158_A/G	ENSMUSR00000273683	RegulatoryFeature	regulatory_region_variant	IMPACT=MODIFIER;BIOTYPE=promoter_flanking_region
9:50500208	rs32741373	T	C	rs32741373	intron_variant	1600029D21Rik	9_50500208_T/C	ENSMUSR00000273683	RegulatoryFeature	regulatory_region_variant	IMPACT=MODIFIER;BIOTYPE=promoter_flanking_region
9:50500219	rs32735034	G	A	rs32735034	intron_variant	1600029D21Rik	9_50500219_G/A	ENSMUSR00000273683	RegulatoryFeature	regulatory_region_variant	IMPACT=MODIFIER;BIOTYPE=promoter_flanking_region
9:50500304	rs32735038	T	G	rs32735038	intron_variant	1600029D21Rik	9_50500304_T/G	ENSMUSR00000273683	RegulatoryFeature	regulatory_region_variant	IMPACT=MODIFIER;BIOTYPE=promoter_flanking_region
9:50500434	rs32735040	G	A	rs32735040	intron_variant	1600029D21Rik	9_50500434_G/A	ENSMUSR00000273683	RegulatoryFeature	regulatory_region_variant	IMPACT=MODIFIER;BIOTYPE=promoter_flanking_region
9:50500599	rs32735042	T	C	rs32735042	intron_variant	1600029D21Rik	9_50500599_T/C	ENSMUSR00000273683	RegulatoryFeature	regulatory_region_variant	IMPACT=MODIFIER;BIOTYPE=promoter_flanking_region
9:50500673	rs51858452	C	T	rs51858452	intron_variant	1600029D21Rik	9_50500673_C/T	ENSMUSR00000273683	RegulatoryFeature	regulatory_region_variant	IMPACT=MODIFIER;BIOTYPE=promoter_flanking_region
9:50500684	rs46910208	T	C	rs46910208	intron_variant	1600029D21Rik	9_50500684_T/C	ENSMUSR00000273683	RegulatoryFeature	regulatory_region_variant	IMPACT=MODIFIER;BIOTYPE=promoter_flanking_region
9:50500687	rs47530064	C	T	rs47530064	intron_variant	1600029D21Rik	9_50500687_C/T	ENSMUSR00000273683	RegulatoryFeature	regulatory_region_variant	IMPACT=MODIFIER;BIOTYPE=promoter_flanking_region
9:50500819	rs32735774	G	A	rs32735774	intron_variant	1600029D21Rik	9_50500819_G/A	ENSMUSR00000273683	RegulatoryFeature	regulatory_region_variant	IMPACT=MODIFIER;BIOTYPE=promoter_flanking_region
9:50500940	rs48294312	C	G	rs48294312	intron_variant	1600029D21Rik	9_50500940_C/G	ENSMUSR00000273683	RegulatoryFeature	regulatory_region_variant	IMPACT=MODIFIER;BIOTYPE=promoter_flanking_region
9:50500941	rs47903617	T	C	rs47903617	intron_variant	1600029D21Rik	9_50500941_T/C	ENSMUSR00000273683	RegulatoryFeature	regulatory_region_variant	IMPACT=MODIFIER;BIOTYPE=promoter_flanking_region
9:50501016	rs32735776	G	A	rs32735776	intron_variant	1600029D21Rik	9_50501016_G/A	ENSMUSR00000273683	RegulatoryFeature	regulatory_region_variant	IMPACT=MODIFIER;BIOTYPE=promoter_flanking_region
9:50501102	rs32735778	C	T	rs32735778	missense_variant	1600029D21Rik	9_50501102_C/T	ENSMUSR00000273683	RegulatoryFeature	regulatory_region_variant	IMPACT=MODIFIER;BIOTYPE=promoter_flanking_region
9:50501333	rs32735780	G	C	rs32735780	intron_variant	1600029D21Rik	9_50501333_G/C	ENSMUSR00000273683	RegulatoryFeature	regulatory_region_variant	IMPACT=MODIFIER;BIOTYPE=promoter_flanking_region
9:50501335	rs217652075	G	T	rs217652075	intron_variant	1600029D21Rik	9_50501335_G/T	ENSMUSR00000273683	RegulatoryFeature	regulatory_region_variant	IMPACT=MODIFIER;BIOTYPE=promoter_flanking_region
9:50501368	rs32735782	G	T	rs32735782	intron_variant	1600029D21Rik	9_50501368_G/T	ENSMUSR00000273683	RegulatoryFeature	regulatory_region_variant	IMPACT=MODIFIER;BIOTYPE=promoter_flanking_region
9:50501400	rs217961237	C	T	rs217961237	intron_variant	1600029D21Rik	9_50501400_C/T	ENSMUSR00000273683	RegulatoryFeature	regulatory_region_variant	IMPACT=MODIFIER;BIOTYPE=promoter_flanking_region
9:50501403	rs32736444	A	G	rs32736444	intron_variant	1600029D21Rik	9_50501403_A/G	ENSMUSR00000273683	RegulatoryFeature	regulatory_region_variant	IMPACT=MODIFIER;BIOTYPE=promoter_flanking_region
9:50501429	rs32736446	A	C	rs32736446	intron_variant	1600029D21Rik	9_50501429_A/C	ENSMUSR00000273683	RegulatoryFeature	regulatory_region_variant	IMPACT=MODIFIER;BIOTYPE=promoter_flanking_region
9:50501466	rs246503366	A	G	rs246503366	intron_variant	1600029D21Rik	9_50501466_A/G	ENSMUSR00000273683	RegulatoryFeature	regulatory_region_variant	IMPACT=MODIFIER;BIOTYPE=promoter_flanking_region
9:50501496	rs259332978	T	G	rs259332978	intron_variant	1600029D21Rik	9_50501496_T/G	ENSMUSR00000273683	RegulatoryFeature	regulatory_region_variant	IMPACT=MODIFIER;BIOTYPE=promoter_flanking_region
9:50501648	rs228165972	A	T	rs228165972	intron_variant	1600029D21Rik	9_50501648_A/T	ENSMUSR00000273683	RegulatoryFeature	regulatory_region_variant	IMPACT=MODIFIER;BIOTYPE=promoter_flanking_region
9:50501699	rs260514653	G	C	rs260514653	intron_variant	1600029D21Rik	9_50501699_G/C	ENSMUSR00000273683	RegulatoryFeature	regulatory_region_variant	IMPACT=MODIFIER;BIOTYPE=promoter_flanking_region
9:50501889	rs240633006	T	C	rs240633006	intron_variant	1600029D21Rik	9_50501889_T/C	ENSMUSR00000273683	RegulatoryFeature	regulatory_region_variant	IMPACT=MODIFIER;BIOTYPE=promoter_flanking_region
9:50505499	rs29745266	T	C	rs29745266	3_prime_utr_variant	1600029D21Rik	9_50505499_T/C	ENSMUSR00000464066	RegulatoryFeature	regulatory_region_variant	IMPACT=MODIFIER;BIOTYPE=promoter
9:50505620	rs33762936	T	G	rs33762936	3_prime_utr_variant	1600029D21Rik	9_50505620_T/G	ENSMUSR00000464066	RegulatoryFeature	regulatory_region_variant	IMPACT=MODIFIER;BIOTYPE=promoter
9:50506064	-	C	T	rs585491042	downstream_gene_variant	1600029D21Rik	9_50506064_C/T	ENSMUSR00000464066	RegulatoryFeature	regulatory_region_variant	IMPACT=MODIFIER;BIOTYPE=promoter
9:50507324	rs46429583	T	C	rs46429583	downstream_gene_variant	1600029D21Rik	9_50507324_T/C	ENSMUSR00000273687	RegulatoryFeature	regulatory_region_variant	IMPACT=MODIFIER;BIOTYPE=promoter_flanking_region
9:50507359	rs253282913	A	C	rs253282913	downstream_gene_variant	1600029D21Rik	9_50507359_A/C	ENSMUSR00000273687	RegulatoryFeature	regulatory_region_variant	IMPACT=MODIFIER;BIOTYPE=promoter_flanking_region
9:50507378	rs51996716	C	G	rs51996716	downstream_gene_variant	1600029D21Rik	9_50507378_C/G	ENSMUSR00000273687	RegulatoryFeature	regulatory_region_variant	IMPACT=MODIFIER;BIOTYPE=promoter_flanking_region
9:50507380	rs239442766	A	G	rs239442766	downstream_gene_variant	1600029D21Rik	9_50507380_A/G	ENSMUSR00000273687	RegulatoryFeature	regulatory_region_variant	IMPACT=MODIFIER;BIOTYPE=promoter_flanking_region
9:50507384	rs257424481	C	G	rs257424481	downstream_gene_variant	1600029D21Rik	9_50507384_C/G	ENSMUSR00000273687	RegulatoryFeature	regulatory_region_variant	IMPACT=MODIFIER;BIOTYPE=promoter_flanking_region
9:50507390	rs228654282	C	G	rs228654282	downstream_gene_variant	1600029D21Rik	9_50507390_C/G	ENSMUSR00000273687	RegulatoryFeature	regulatory_region_variant	IMPACT=MODIFIER;BIOTYPE=promoter_flanking_region
9:50507392	rs243836484	A	G	rs243836484	downstream_gene_variant	1600029D21Rik	9_50507392_A/G	ENSMUSR00000273687	RegulatoryFeature	regulatory_region_variant	IMPACT=MODIFIER;BIOTYPE=promoter_flanking_region
9:50507421	rs32737701	G	A	rs32737701	downstream_gene_variant	1600029D21Rik	9_50507421_G/A	ENSMUSR00000273687	RegulatoryFeature	regulatory_region_variant	IMPACT=MODIFIER;BIOTYPE=promoter_flanking_region
9:50507878	rs32738535	T	A	rs32738535	downstream_gene_variant	1600029D21Rik	9_50507878_T/A	ENSMUSR00000273687	RegulatoryFeature	regulatory_region_variant	IMPACT=MODIFIER;BIOTYPE=promoter_flanking_region
9:50507886	rs108843634	C	T	rs108843634	downstream_gene_variant	1600029D21Rik	9_50507886_C/T	ENSMUSR00000273687	RegulatoryFeature	regulatory_region_variant	IMPACT=MODIFIER;BIOTYPE=promoter_flanking_region
9:50515565	rs221495678	C	T	rs221495678	-	-	9_50515565_C/T	ENSMUSR00000464067	RegulatoryFeature	regulatory_region_variant	IMPACT=MODIFIER;BIOTYPE=promoter_flanking_region
9:50515698	rs246749787	C	T	rs246749787	-	-	9_50515698_C/T	ENSMUSR00000464067	RegulatoryFeature	regulatory_region_variant	IMPACT=MODIFIER;BIOTYPE=promoter_flanking_region
9:50519023	rs50450890	A	T	rs50450890	downstream_gene_variant	Pts	9_50519023_A/T	ENSMUSR00000273690	RegulatoryFeature	regulatory_region_variant	IMPACT=MODIFIER;BIOTYPE=promoter_flanking_region
9:50519023	rs50450890	A	T	rs50450890	downstream_gene_variant	Pts	9_50519023_A/T	ENSMUSR00000464068	RegulatoryFeature	regulatory_region_variant	IMPACT=MODIFIER;BIOTYPE=CTCF_binding_site
9:50520726	rs33739865	A	G	rs33739865	downstream_gene_variant	Pts	9_50520726_A/G	ENSMUSR00000464069	RegulatoryFeature	regulatory_region_variant	IMPACT=MODIFIER;BIOTYPE=promoter_flanking_region
9:50520824	rs29605706	C	A	rs29605706	downstream_gene_variant	Pts	9_50520824_C/A	ENSMUSR00000464069	RegulatoryFeature	regulatory_region_variant	IMPACT=MODIFIER;BIOTYPE=promoter_flanking_region
9:50520861	rs30278128	C	T	rs30278128	downstream_gene_variant	Pts	9_50520861_C/T	ENSMUSR00000464069	RegulatoryFeature	regulatory_region_variant	IMPACT=MODIFIER;BIOTYPE=promoter_flanking_region
9:50520954	rs30033558	C	T	rs30033558	downstream_gene_variant	Pts	9_50520954_C/T	ENSMUSR00000464069	RegulatoryFeature	regulatory_region_variant	IMPACT=MODIFIER;BIOTYPE=promoter_flanking_region
9:50522566	rs13462989	G	A	rs13462989	synonymous_variant	Pts	9_50522566_G/A	ENSMUSR00000464070	RegulatoryFeature	regulatory_region_variant	IMPACT=MODIFIER;BIOTYPE=promoter_flanking_region
9:50522700	rs32742044	G	A	rs32742044	intron_variant	Pts	9_50522700_G/A	ENSMUSR00000464070	RegulatoryFeature	regulatory_region_variant	IMPACT=MODIFIER;BIOTYPE=promoter_flanking_region
9:50522703	rs252879450	T	A	rs252879450	intron_variant	Pts	9_50522703_T/A	ENSMUSR00000464070	RegulatoryFeature	regulatory_region_variant	IMPACT=MODIFIER;BIOTYPE=promoter_flanking_region
9:50525405	rs250426217	G	C	rs250426217	intron_variant	Pts	9_50525405_G/C	ENSMUSR00000464071	RegulatoryFeature	regulatory_region_variant	IMPACT=MODIFIER;BIOTYPE=promoter_flanking_region
9:50525406	rs263707752	T	A	rs263707752	intron_variant	Pts	9_50525406_T/A	ENSMUSR00000464071	RegulatoryFeature	regulatory_region_variant	IMPACT=MODIFIER;BIOTYPE=promoter_flanking_region
9:50525431	rs232487505	T	C	rs232487505	intron_variant	Pts	9_50525431_T/C	ENSMUSR00000464071	RegulatoryFeature	regulatory_region_variant	IMPACT=MODIFIER;BIOTYPE=promoter_flanking_region
9:50525433	rs251747492	G	C	rs251747492	intron_variant	Pts	9_50525433_G/C	ENSMUSR00000464071	RegulatoryFeature	regulatory_region_variant	IMPACT=MODIFIER;BIOTYPE=promoter_flanking_region
9:50525453	rs214011097	T	A	rs214011097	intron_variant	Pts	9_50525453_T/A	ENSMUSR00000464071	RegulatoryFeature	regulatory_region_variant	IMPACT=MODIFIER;BIOTYPE=promoter_flanking_region
9:50525545	rs225293907	A	C	rs225293907	intron_variant	Pts	9_50525545_A/C	ENSMUSR00000464071	RegulatoryFeature	regulatory_region_variant	IMPACT=MODIFIER;BIOTYPE=promoter_flanking_region
9:50525552	rs243217027	G	A	rs243217027	intron_variant	Pts	9_50525552_G/A	ENSMUSR00000464071	RegulatoryFeature	regulatory_region_variant	IMPACT=MODIFIER;BIOTYPE=promoter_flanking_region
9:50525595	rs263237104	C	T	rs263237104	intron_variant	Pts	9_50525595_C/T	ENSMUSR00000464071	RegulatoryFeature	regulatory_region_variant	IMPACT=MODIFIER;BIOTYPE=promoter_flanking_region
9:50525600	rs238929030	G	A	rs238929030	intron_variant	Pts	9_50525600_G/A	ENSMUSR00000464071	RegulatoryFeature	regulatory_region_variant	IMPACT=MODIFIER;BIOTYPE=promoter_flanking_region
9:50525609	rs218647207	G	A	rs218647207	intron_variant	Pts	9_50525609_G/A	ENSMUSR00000464071	RegulatoryFeature	regulatory_region_variant	IMPACT=MODIFIER;BIOTYPE=promoter_flanking_region
9:50525630	rs235791116	C	T	-	intron_variant	Pts	9_50525630_C/T	ENSMUSR00000464071	RegulatoryFeature	regulatory_region_variant	IMPACT=MODIFIER;BIOTYPE=promoter_flanking_region
9:50525654	rs32738342	G	A	rs32738342	intron_variant	Pts	9_50525654_G/A	ENSMUSR00000464071	RegulatoryFeature	regulatory_region_variant	IMPACT=MODIFIER;BIOTYPE=promoter_flanking_region
9:50525661	rs222805506	A	G	rs222805506	intron_variant	Pts	9_50525661_A/G	ENSMUSR00000464071	RegulatoryFeature	regulatory_region_variant	IMPACT=MODIFIER;BIOTYPE=promoter_flanking_region
9:50525696	rs32739084	T	C	rs32739084	intron_variant	Pts	9_50525696_T/C	ENSMUSR00000464071	RegulatoryFeature	regulatory_region_variant	IMPACT=MODIFIER;BIOTYPE=promoter_flanking_region
9:50525944	rs231780620	T	G	rs231780620	intron_variant	Pts	9_50525944_T/G	ENSMUSR00000464071	RegulatoryFeature	regulatory_region_variant	IMPACT=MODIFIER;BIOTYPE=promoter_flanking_region
9:50525963	rs32739086	A	G	rs32739086	intron_variant	Pts	9_50525963_A/G	ENSMUSR00000464071	RegulatoryFeature	regulatory_region_variant	IMPACT=MODIFIER;BIOTYPE=promoter_flanking_region
9:50525990	rs257760912	G	A	rs257760912	intron_variant	Pts	9_50525990_G/A	ENSMUSR00000464071	RegulatoryFeature	regulatory_region_variant	IMPACT=MODIFIER;BIOTYPE=promoter_flanking_region
9:50526056	rs225229349	A	G	rs225229349	intron_variant	Pts	9_50526056_A/G	ENSMUSR00000464071	RegulatoryFeature	regulatory_region_variant	IMPACT=MODIFIER;BIOTYPE=promoter_flanking_region
9:50526076	rs243922151	T	C	rs243922151	intron_variant	Pts	9_50526076_T/C	ENSMUSR00000464071	RegulatoryFeature	regulatory_region_variant	IMPACT=MODIFIER;BIOTYPE=promoter_flanking_region
9:50526084	rs217766835	T	C	rs217766835	intron_variant	Pts	9_50526084_T/C	ENSMUSR00000464071	RegulatoryFeature	regulatory_region_variant	IMPACT=MODIFIER;BIOTYPE=promoter_flanking_region
9:50526089	rs233718600	G	A	rs233718600	intron_variant	Pts	9_50526089_G/A	ENSMUSR00000464071	RegulatoryFeature	regulatory_region_variant	IMPACT=MODIFIER;BIOTYPE=promoter_flanking_region
9:50526149	rs252779576	A	G	rs252779576	intron_variant	Pts	9_50526149_A/G	ENSMUSR00000464071	RegulatoryFeature	regulatory_region_variant	IMPACT=MODIFIER;BIOTYPE=promoter_flanking_region
9:50526166	rs215918570	A	G	rs215918570	intron_variant	Pts	9_50526166_A/G	ENSMUSR00000464071	RegulatoryFeature	regulatory_region_variant	IMPACT=MODIFIER;BIOTYPE=promoter_flanking_region
9:50526173	rs236726364	T	C	rs236726364	intron_variant	Pts	9_50526173_T/C	ENSMUSR00000464071	RegulatoryFeature	regulatory_region_variant	IMPACT=MODIFIER;BIOTYPE=promoter_flanking_region
9:50526175	rs249573963	T	A	rs249573963	intron_variant	Pts	9_50526175_T/A	ENSMUSR00000464071	RegulatoryFeature	regulatory_region_variant	IMPACT=MODIFIER;BIOTYPE=promoter_flanking_region
9:50526192	rs253185789	C	A	rs253185789	intron_variant	Pts	9_50526192_C/A	ENSMUSR00000464071	RegulatoryFeature	regulatory_region_variant	IMPACT=MODIFIER;BIOTYPE=promoter_flanking_region
9:50526198	rs221917212	T	C	rs221917212	intron_variant	Pts	9_50526198_T/C	ENSMUSR00000464071	RegulatoryFeature	regulatory_region_variant	IMPACT=MODIFIER;BIOTYPE=promoter_flanking_region
9:50527975	rs232286093	C	T	rs232286093	intron_variant	Pts	9_50527975_C/T	ENSMUSR00000273692	RegulatoryFeature	regulatory_region_variant	IMPACT=MODIFIER;BIOTYPE=promoter
9:50527976	rs257065187	T	G	rs257065187	intron_variant	Pts	9_50527976_T/G	ENSMUSR00000273692	RegulatoryFeature	regulatory_region_variant	IMPACT=MODIFIER;BIOTYPE=promoter
9:50527990	rs32739776	C	T	rs32739776	intron_variant	Pts	9_50527990_C/T	ENSMUSR00000273692	RegulatoryFeature	regulatory_region_variant	IMPACT=MODIFIER;BIOTYPE=promoter
9:50528620	rs30353028	T	C*	rs30353028	missense_variant downstream_gene_variant	Pts	9_50528620_T/C	ENSMUSR00000273692	RegulatoryFeature	regulatory_region_variant	IMPACT=MODIFIER;BIOTYPE=promoter
9:50528765	rs32739778	T	G*	rs32739778	upstream_gene_variant downstream_gene_variant	Pts	9_50528765_T/G	ENSMUSR00000273692	RegulatoryFeature	regulatory_region_variant	IMPACT=MODIFIER;BIOTYPE=promoter
9:50528786	rs32739779	T	C*	rs32739779	upstream_gene_variant downstream_gene_variant	Pts	9_50528786_T/C	ENSMUSR00000273692	RegulatoryFeature	regulatory_region_variant	IMPACT=MODIFIER;BIOTYPE=promoter
9:50528805	rs45960072	C	T*	rs45960072	upstream_gene_variant downstream_gene_variant	Pts	9_50528805_C/T	ENSMUSR00000273692	RegulatoryFeature	regulatory_region_variant	IMPACT=MODIFIER;BIOTYPE=promoter
9:50528805	rs45960072	C	T*	rs45960072	upstream_gene_variant downstream_gene_variant	Pts	9_50528805_C/T	ENSMUSR00000464072	RegulatoryFeature	regulatory_region_variant	IMPACT=MODIFIER;BIOTYPE=CTCF_binding_site
9:50528824	rs32739780	C	T*	rs32739780	upstream_gene_variant downstream_gene_variant	Pts	9_50528824_C/T	ENSMUSR00000273692	RegulatoryFeature	regulatory_region_variant	IMPACT=MODIFIER;BIOTYPE=promoter
9:50528824	rs32739780	C	T*	rs32739780	upstream_gene_variant downstream_gene_variant	Pts	9_50528824_C/T	ENSMUSR00000464072	RegulatoryFeature	regulatory_region_variant	IMPACT=MODIFIER;BIOTYPE=CTCF_binding_site
9:50528880	rs32739781	G	C*	rs32739781	upstream_gene_variant downstream_gene_variant	Pts	9_50528880_G/C	ENSMUSR00000273692	RegulatoryFeature	regulatory_region_variant	IMPACT=MODIFIER;BIOTYPE=promoter
9:50528880	rs32739781	G	C*	rs32739781	upstream_gene_variant downstream_gene_variant	Pts	9_50528880_G/C	ENSMUSR00000464072	RegulatoryFeature	regulatory_region_variant	IMPACT=MODIFIER;BIOTYPE=CTCF_binding_site
9:50528888	rs51728500	A	G*	rs51728500	upstream_gene_variant downstream_gene_variant	Pts	9_50528888_A/G	ENSMUSR00000273692	RegulatoryFeature	regulatory_region_variant	IMPACT=MODIFIER;BIOTYPE=promoter
9:50528888	rs51728500	A	G*	rs51728500	upstream_gene_variant downstream_gene_variant	Pts	9_50528888_A/G	ENSMUSR00000464072	RegulatoryFeature	regulatory_region_variant	IMPACT=MODIFIER;BIOTYPE=CTCF_binding_site
9:50528913	rs48095755	T	C*	rs48095755	upstream_gene_variant downstream_gene_variant	Pts	9_50528913_T/C	ENSMUSR00000273692	RegulatoryFeature	regulatory_region_variant	IMPACT=MODIFIER;BIOTYPE=promoter
9:50528913	rs48095755	T	C*	rs48095755	upstream_gene_variant downstream_gene_variant	Pts	9_50528913_T/C	ENSMUSR00000464072	RegulatoryFeature	regulatory_region_variant	IMPACT=MODIFIER;BIOTYPE=CTCF_binding_site
9:50528915	rs51732341	C	T*	rs51732341	upstream_gene_variant downstream_gene_variant	Pts	9_50528915_C/T	ENSMUSR00000273692	RegulatoryFeature	regulatory_region_variant	IMPACT=MODIFIER;BIOTYPE=promoter
9:50528915	rs51732341	C	T*	rs51732341	upstream_gene_variant downstream_gene_variant	Pts	9_50528915_C/T	ENSMUSR00000464072	RegulatoryFeature	regulatory_region_variant	IMPACT=MODIFIER;BIOTYPE=CTCF_binding_site
9:50528923	rs32739783	T	C*	rs32739783	upstream_gene_variant downstream_gene_variant	Pts	9_50528923_T/C	ENSMUSR00000273692	RegulatoryFeature	regulatory_region_variant	IMPACT=MODIFIER;BIOTYPE=promoter
9:50528923	rs32739783	T	C*	rs32739783	upstream_gene_variant downstream_gene_variant	Pts	9_50528923_T/C	ENSMUSR00000464072	RegulatoryFeature	regulatory_region_variant	IMPACT=MODIFIER;BIOTYPE=CTCF_binding_site
9:50529000	rs32740805	T	C*	rs32740805	upstream_gene_variant downstream_gene_variant	Pts	9_50529000_T/C	ENSMUSR00000273692	RegulatoryFeature	regulatory_region_variant	IMPACT=MODIFIER;BIOTYPE=promoter
9:50529000	rs32740805	T	C*	rs32740805	upstream_gene_variant downstream_gene_variant	Pts	9_50529000_T/C	ENSMUSR00000464072	RegulatoryFeature	regulatory_region_variant	IMPACT=MODIFIER;BIOTYPE=CTCF_binding_site
9:50529169	rs47193225	C	A*	rs47193225	upstream_gene_variant downstream_gene_variant	Pts	9_50529169_C/A	ENSMUSR00000273692	RegulatoryFeature	regulatory_region_variant	IMPACT=MODIFIER;BIOTYPE=promoter
9:50529178	rs50136292	C	T*	rs50136292	upstream_gene_variant downstream_gene_variant	Pts	9_50529178_C/T	ENSMUSR00000273692	RegulatoryFeature	regulatory_region_variant	IMPACT=MODIFIER;BIOTYPE=promoter
9:50529196	rs32740807	A	G*	rs32740807	upstream_gene_variant downstream_gene_variant	Pts	9_50529196_A/G	ENSMUSR00000273692	RegulatoryFeature	regulatory_region_variant	IMPACT=MODIFIER;BIOTYPE=promoter
9:50529267	rs51326367	G	A*	rs51326367	upstream_gene_variant downstream_gene_variant	Pts	9_50529267_G/A	ENSMUSR00000273692	RegulatoryFeature	regulatory_region_variant	IMPACT=MODIFIER;BIOTYPE=promoter
9:50529268	rs47104834	C	T*	rs47104834	upstream_gene_variant downstream_gene_variant	Pts	9_50529268_C/T	ENSMUSR00000273692	RegulatoryFeature	regulatory_region_variant	IMPACT=MODIFIER;BIOTYPE=promoter
9:50529338	rs29992305	C	T*	rs29992305	upstream_gene_variant downstream_gene_variant	Pts	9_50529338_C/T	ENSMUSR00000273692	RegulatoryFeature	regulatory_region_variant	IMPACT=MODIFIER;BIOTYPE=promoter
9:50530798	rs30079652	C	A*	rs30079652	upstream_gene_variant downstream_gene_variant	Pts	9_50530798_C/A	ENSMUSR00000464073	RegulatoryFeature	regulatory_region_variant	IMPACT=MODIFIER;BIOTYPE=enhancer
9:50530843	rs29695006	C	A*	rs29695006	upstream_gene_variant downstream_gene_variant	Pts	9_50530843_C/A	ENSMUSR00000464074	RegulatoryFeature	regulatory_region_variant	IMPACT=MODIFIER;BIOTYPE=CTCF_binding_site
9:50531274	rs29744668	T	C*	rs29744668	upstream_gene_variant downstream_gene_variant	Pts	9_50531274_T/C	ENSMUSR00000273694	RegulatoryFeature	regulatory_region_variant	IMPACT=MODIFIER;BIOTYPE=promoter_flanking_region
9:50531274	rs29744668	T	C*	rs29744668	upstream_gene_variant downstream_gene_variant	Pts	9_50531274_T/C	ENSMUSR00000464074	RegulatoryFeature	regulatory_region_variant	IMPACT=MODIFIER;BIOTYPE=CTCF_binding_site
9:50533239	-	A	C*	rs30090464	3_prime_utr_variant upstream_gene_variant	Bco2	9_50533239_A/C	ENSMUSR00000273695	RegulatoryFeature	regulatory_region_variant	IMPACT=MODIFIER;BIOTYPE=promoter_flanking_region
9:50533277	rs29887019	G	T*	rs29887019	3_prime_utr_variant upstream_gene_variant	Bco2	9_50533277_G/T	ENSMUSR00000273695	RegulatoryFeature	regulatory_region_variant	IMPACT=MODIFIER;BIOTYPE=promoter_flanking_region
9:50533395	-	C	A*	rs30288505	3_prime_utr_variant upstream_gene_variant	Bco2	9_50533395_C/A	ENSMUSR00000273695	RegulatoryFeature	regulatory_region_variant	IMPACT=MODIFIER;BIOTYPE=promoter_flanking_region
9:50533651	rs29830804	A	C	rs29830804	intron_variant	Bco2	9_50533651_A/C	ENSMUSR00000273695	RegulatoryFeature	regulatory_region_variant	IMPACT=MODIFIER;BIOTYPE=promoter_flanking_region
9:50533979	rs264284705	T	C	rs264284705	intron_variant	Bco2	9_50533979_T/C	ENSMUSR00000273695	RegulatoryFeature	regulatory_region_variant	IMPACT=MODIFIER;BIOTYPE=promoter_flanking_region
9:50534279	rs30184540	T	C	rs30184540	intron_variant	Bco2	9_50534279_T/C	ENSMUSR00000273695	RegulatoryFeature	regulatory_region_variant	IMPACT=MODIFIER;BIOTYPE=promoter_flanking_region
9:50534306	rs30141227	C	T	rs30141227	intron_variant	Bco2	9_50534306_C/T	ENSMUSR00000273695	RegulatoryFeature	regulatory_region_variant	IMPACT=MODIFIER;BIOTYPE=promoter_flanking_region
9:50534368	rs30246589	T	C	rs30246589	intron_variant	Bco2	9_50534368_T/C	ENSMUSR00000273695	RegulatoryFeature	regulatory_region_variant	IMPACT=MODIFIER;BIOTYPE=promoter_flanking_region
9:50536055	rs29643877	A	G	rs29643877	intron_variant	Bco2	9_50536055_A/G	ENSMUSR00000464076	RegulatoryFeature	regulatory_region_variant	IMPACT=MODIFIER;BIOTYPE=promoter_flanking_region
9:50536217	rs32738889	T	C	rs32738889	intron_variant	Bco2	9_50536217_T/C	ENSMUSR00000464076	RegulatoryFeature	regulatory_region_variant	IMPACT=MODIFIER;BIOTYPE=promoter_flanking_region
9:50536299	rs6386942	C	G	rs6386942	missense_variant	Bco2	9_50536299_C/G	ENSMUSR00000464076	RegulatoryFeature	regulatory_region_variant	IMPACT=MODIFIER;BIOTYPE=promoter_flanking_region
9:50536302	-	C	T	rs6386944	missense_variant	Bco2	9_50536302_C/T	ENSMUSR00000464076	RegulatoryFeature	regulatory_region_variant	IMPACT=MODIFIER;BIOTYPE=promoter_flanking_region
9:50536597	rs32738893	A	G	rs32738893	intron_variant	Bco2	9_50536597_A/G	ENSMUSR00000464076	RegulatoryFeature	regulatory_region_variant	IMPACT=MODIFIER;BIOTYPE=promoter_flanking_region
9:50537388	rs251403595	C	T	rs251403595	intron_variant	Bco2	9_50537388_C/T	ENSMUSR00000273698	RegulatoryFeature	regulatory_region_variant	IMPACT=MODIFIER;BIOTYPE=promoter_flanking_region
9:50537461	rs234966131	A	G	rs234966131	intron_variant	Bco2	9_50537461_A/G	ENSMUSR00000273698	RegulatoryFeature	regulatory_region_variant	IMPACT=MODIFIER;BIOTYPE=promoter_flanking_region
9:50537461	rs234966131	A	G	rs234966131	intron_variant	Bco2	9_50537461_A/G	ENSMUSR00000464077	RegulatoryFeature	regulatory_region_variant	IMPACT=MODIFIER;BIOTYPE=enhancer
9:50537492	rs226194563	A	G	rs226194563	intron_variant	Bco2	9_50537492_A/G	ENSMUSR00000273698	RegulatoryFeature	regulatory_region_variant	IMPACT=MODIFIER;BIOTYPE=promoter_flanking_region
9:50537492	rs226194563	A	G	rs226194563	intron_variant	Bco2	9_50537492_A/G	ENSMUSR00000464077	RegulatoryFeature	regulatory_region_variant	IMPACT=MODIFIER;BIOTYPE=enhancer
9:50537530	rs29889566	A	G	rs29889566	intron_variant	Bco2	9_50537530_A/G	ENSMUSR00000273698	RegulatoryFeature	regulatory_region_variant	IMPACT=MODIFIER;BIOTYPE=promoter_flanking_region
9:50537530	rs29889566	A	G	rs29889566	intron_variant	Bco2	9_50537530_A/G	ENSMUSR00000464077	RegulatoryFeature	regulatory_region_variant	IMPACT=MODIFIER;BIOTYPE=enhancer
9:50537848	rs232253038	C	T	rs232253038	intron_variant	Bco2	9_50537848_C/T	ENSMUSR00000273698	RegulatoryFeature	regulatory_region_variant	IMPACT=MODIFIER;BIOTYPE=promoter_flanking_region
9:50537848	rs232253038	C	T	rs232253038	intron_variant	Bco2	9_50537848_C/T	ENSMUSR00000464077	RegulatoryFeature	regulatory_region_variant	IMPACT=MODIFIER;BIOTYPE=enhancer
9:50540390	rs32740418	C	T	rs32740418	intron_variant	Bco2	9_50540390_C/T	ENSMUSR00000464080	RegulatoryFeature	regulatory_region_variant	IMPACT=MODIFIER;BIOTYPE=enhancer
9:50545977	rs29977415	A	G	rs29977415	synonymous_variant	Bco2	9_50545977_A/G	ENSMUSR00000464081	RegulatoryFeature	regulatory_region_variant	IMPACT=MODIFIER;BIOTYPE=enhancer
9:50548127	rs30033436	C	A	rs30033436	intron_variant	Bco2	9_50548127_C/A	ENSMUSR00000273703	RegulatoryFeature	regulatory_region_variant	IMPACT=MODIFIER;BIOTYPE=promoter_flanking_region
9:50548374	rs32736940	C	T	rs32736940	intron_variant	Bco2	9_50548374_C/T	ENSMUSR00000273703	RegulatoryFeature	regulatory_region_variant	IMPACT=MODIFIER;BIOTYPE=promoter_flanking_region
9:50548462	rs32736942	C	T	rs32736942	intron_variant	Bco2	9_50548462_C/T	ENSMUSR00000273703	RegulatoryFeature	regulatory_region_variant	IMPACT=MODIFIER;BIOTYPE=promoter_flanking_region
9:50548609	rs239674674	A	G	rs239674674	intron_variant	Bco2	9_50548609_A/G	ENSMUSR00000273703	RegulatoryFeature	regulatory_region_variant	IMPACT=MODIFIER;BIOTYPE=promoter_flanking_region
9:50548703	rs32737664	A	G	rs32737664	intron_variant	Bco2	9_50548703_A/G	ENSMUSR00000273703	RegulatoryFeature	regulatory_region_variant	IMPACT=MODIFIER;BIOTYPE=promoter_flanking_region
9:50549081	rs33727765	C	T	rs33727765	intron_variant	Bco2	9_50549081_C/T	ENSMUSR00000273703	RegulatoryFeature	regulatory_region_variant	IMPACT=MODIFIER;BIOTYPE=promoter_flanking_region
9:50549197	rs30138709	G	A	rs30138709	intron_variant	Bco2	9_50549197_G/A	ENSMUSR00000273703	RegulatoryFeature	regulatory_region_variant	IMPACT=MODIFIER;BIOTYPE=promoter_flanking_region
9:50549243	rs29587710	C	A	rs29587710	intron_variant	Bco2	9_50549243_C/A	ENSMUSR00000273703	RegulatoryFeature	regulatory_region_variant	IMPACT=MODIFIER;BIOTYPE=promoter_flanking_region
9:50549377	rs30370871	A	T	rs30370871	intron_variant	Bco2	9_50549377_A/T	ENSMUSR00000273703	RegulatoryFeature	regulatory_region_variant	IMPACT=MODIFIER;BIOTYPE=promoter_flanking_region
9:50554423	rs29690187	T	C*	rs29690187	intron_variant downstream_gene_variant	Bco2	9_50554423_T/C	ENSMUSR00000273706	RegulatoryFeature	regulatory_region_variant	IMPACT=MODIFIER;BIOTYPE=promoter
9:50554817	rs32742161	C	A*	rs32742161	intron_variant downstream_gene_variant	Bco2	9_50554817_C/A	ENSMUSR00000273706	RegulatoryFeature	regulatory_region_variant	IMPACT=MODIFIER;BIOTYPE=promoter
9:50554866	rs32742163	A	C*	rs32742163	intron_variant downstream_gene_variant	Bco2	9_50554866_A/C	ENSMUSR00000273706	RegulatoryFeature	regulatory_region_variant	IMPACT=MODIFIER;BIOTYPE=promoter
9:50555141	rs32743015	T	C*	rs32743015	5_prime_utr_variant downstream_gene_variant	Bco2	9_50555141_T/C	ENSMUSR00000273706	RegulatoryFeature	regulatory_region_variant	IMPACT=MODIFIER;BIOTYPE=promoter
9:50555180	rs30177361	C	T*	rs30177361	5_prime_utr_variant downstream_gene_variant	Bco2	9_50555180_C/T	ENSMUSR00000273706	RegulatoryFeature	regulatory_region_variant	IMPACT=MODIFIER;BIOTYPE=promoter
9:50555235	rs29649235	A	G*	rs29649235	upstream_gene_variant downstream_gene_variant	Bco2	9_50555235_A/G	ENSMUSR00000273706	RegulatoryFeature	regulatory_region_variant	IMPACT=MODIFIER;BIOTYPE=promoter
9:50555373	rs29591287	C	T*	rs29591287	upstream_gene_variant downstream_gene_variant	Bco2	9_50555373_C/T	ENSMUSR00000273706	RegulatoryFeature	regulatory_region_variant	IMPACT=MODIFIER;BIOTYPE=promoter
9:50555514	rs29888831	T	G*	rs29888831	upstream_gene_variant downstream_gene_variant	Bco2	9_50555514_T/G	ENSMUSR00000273706	RegulatoryFeature	regulatory_region_variant	IMPACT=MODIFIER;BIOTYPE=promoter
9:50561216	rs30237568	A	G	rs30237568	intron_variant	Tex12	9_50561216_A/G	ENSMUSR00000464082	RegulatoryFeature	regulatory_region_variant	IMPACT=MODIFIER;BIOTYPE=promoter_flanking_region
9:50561594	rs50992383	G	A	rs50992383	upstream_gene_variant	Tex12	9_50561594_G/A	ENSMUSR00000464082	RegulatoryFeature	regulatory_region_variant	IMPACT=MODIFIER;BIOTYPE=promoter_flanking_region
9:50561595	rs51054752	C	A	rs51054752	upstream_gene_variant	Tex12	9_50561595_C/A	ENSMUSR00000464082	RegulatoryFeature	regulatory_region_variant	IMPACT=MODIFIER;BIOTYPE=promoter_flanking_region
9:50561630	rs32740386	T	A	rs32740386	upstream_gene_variant	Tex12	9_50561630_T/A	ENSMUSR00000464082	RegulatoryFeature	regulatory_region_variant	IMPACT=MODIFIER;BIOTYPE=promoter_flanking_region
9:50561645	rs32740388	A	G	rs32740388	upstream_gene_variant	Tex12	9_50561645_A/G	ENSMUSR00000464082	RegulatoryFeature	regulatory_region_variant	IMPACT=MODIFIER;BIOTYPE=promoter_flanking_region
9:50561806	rs32740390	T	G	rs32740390	upstream_gene_variant	Tex12	9_50561806_T/G	ENSMUSR00000464082	RegulatoryFeature	regulatory_region_variant	IMPACT=MODIFIER;BIOTYPE=promoter_flanking_region
9:50562018	rs52205304	A	G	rs52205304	upstream_gene_variant	Tex12	9_50562018_A/G	ENSMUSR00000464082	RegulatoryFeature	regulatory_region_variant	IMPACT=MODIFIER;BIOTYPE=promoter_flanking_region
9:50562065	rs32740392	G	A	rs32740392	upstream_gene_variant	Tex12	9_50562065_G/A	ENSMUSR00000464082	RegulatoryFeature	regulatory_region_variant	IMPACT=MODIFIER;BIOTYPE=promoter_flanking_region
9:50562082	rs29693469	G	A	rs29693469	upstream_gene_variant	Tex12	9_50562082_G/A	ENSMUSR00000464082	RegulatoryFeature	regulatory_region_variant	IMPACT=MODIFIER;BIOTYPE=promoter_flanking_region
9:50562088	rs30472813	A	T	rs30472813	upstream_gene_variant	Tex12	9_50562088_A/T	ENSMUSR00000464082	RegulatoryFeature	regulatory_region_variant	IMPACT=MODIFIER;BIOTYPE=promoter_flanking_region
9:50562099	rs30322845	G	A	rs30322845	upstream_gene_variant	Tex12	9_50562099_G/A	ENSMUSR00000464082	RegulatoryFeature	regulatory_region_variant	IMPACT=MODIFIER;BIOTYPE=promoter_flanking_region
9:50562332	rs29924151	G	A	rs29924151	upstream_gene_variant	Tex12	9_50562332_G/A	ENSMUSR00000464082	RegulatoryFeature	regulatory_region_variant	IMPACT=MODIFIER;BIOTYPE=promoter_flanking_region
9:50565371	rs32742897	A	G	rs32742897	upstream_gene_variant	Tex12	9_50565371_A/G	ENSMUSR00000464083	RegulatoryFeature	regulatory_region_variant	IMPACT=MODIFIER;BIOTYPE=enhancer
9:50565433	-	G	T	rs13459815	upstream_gene_variant	Tex12	9_50565433_G/T	ENSMUSR00000464083	RegulatoryFeature	regulatory_region_variant	IMPACT=MODIFIER;BIOTYPE=enhancer
9:50565521	rs32742900	G	A	rs32742900	upstream_gene_variant	Tex12	9_50565521_G/A	ENSMUSR00000464083	RegulatoryFeature	regulatory_region_variant	IMPACT=MODIFIER;BIOTYPE=enhancer
9:50570674	-	A	T	rs579560850	upstream_gene_variant	Il18	9_50570674_A/T	ENSMUSR00000464085	RegulatoryFeature	regulatory_region_variant	IMPACT=MODIFIER;BIOTYPE=CTCF_binding_site
9:50585450	rs47850828	A	G	rs47850828	downstream_gene_variant	Il18	9_50585450_A/G	ENSMUSR00000273713	RegulatoryFeature	regulatory_region_variant	IMPACT=MODIFIER;BIOTYPE=open_chromatin_region
9:50585579	rs33661131	T	C	rs33661131	downstream_gene_variant	Il18	9_50585579_T/C	ENSMUSR00000273713	RegulatoryFeature	regulatory_region_variant	IMPACT=MODIFIER;BIOTYPE=open_chromatin_region
9:50585611	rs33702736	A	G	rs33702736	downstream_gene_variant	Il18	9_50585611_A/G	ENSMUSR00000273713	RegulatoryFeature	regulatory_region_variant	IMPACT=MODIFIER;BIOTYPE=open_chromatin_region
9:50585795	rs30082791	A	G	rs30082791	downstream_gene_variant	Il18	9_50585795_A/G	ENSMUSR00000273713	RegulatoryFeature	regulatory_region_variant	IMPACT=MODIFIER;BIOTYPE=open_chromatin_region
9:50590554	rs48457280	G	A	rs48457280	-	-	9_50590554_G/A	ENSMUSR00000273714	RegulatoryFeature	regulatory_region_variant	IMPACT=MODIFIER;BIOTYPE=promoter_flanking_region
9:50590612	rs50065388	C	T	rs50065388	-	-	9_50590612_C/T	ENSMUSR00000273714	RegulatoryFeature	regulatory_region_variant	IMPACT=MODIFIER;BIOTYPE=promoter_flanking_region
9:50590621	rs47126100	A	G	rs47126100	-	-	9_50590621_A/G	ENSMUSR00000273714	RegulatoryFeature	regulatory_region_variant	IMPACT=MODIFIER;BIOTYPE=promoter_flanking_region
9:50590648	rs242505648	T	G	rs242505648	-	-	9_50590648_T/G	ENSMUSR00000273714	RegulatoryFeature	regulatory_region_variant	IMPACT=MODIFIER;BIOTYPE=promoter_flanking_region
9:50590774	rs47279734	C	T	rs47279734	-	-	9_50590774_C/T	ENSMUSR00000273714	RegulatoryFeature	regulatory_region_variant	IMPACT=MODIFIER;BIOTYPE=promoter_flanking_region
9:50590855	rs32741112	A	C	rs32741112	-	-	9_50590855_A/C	ENSMUSR00000273714	RegulatoryFeature	regulatory_region_variant	IMPACT=MODIFIER;BIOTYPE=promoter_flanking_region
9:50591005	rs32741694	T	C	rs32741694	-	-	9_50591005_T/C	ENSMUSR00000273714	RegulatoryFeature	regulatory_region_variant	IMPACT=MODIFIER;BIOTYPE=promoter_flanking_region
9:50591063	rs32741696	T	C	rs32741696	-	-	9_50591063_T/C	ENSMUSR00000273714	RegulatoryFeature	regulatory_region_variant	IMPACT=MODIFIER;BIOTYPE=promoter_flanking_region
9:50591074	rs32741698	T	G	rs32741698	-	-	9_50591074_T/G	ENSMUSR00000273714	RegulatoryFeature	regulatory_region_variant	IMPACT=MODIFIER;BIOTYPE=promoter_flanking_region
9:50591126	rs32741702	A	G	rs32741702	-	-	9_50591126_A/G	ENSMUSR00000273714	RegulatoryFeature	regulatory_region_variant	IMPACT=MODIFIER;BIOTYPE=promoter_flanking_region
9:50591310	rs48361199	A	G	rs48361199	-	-	9_50591310_A/G	ENSMUSR00000273714	RegulatoryFeature	regulatory_region_variant	IMPACT=MODIFIER;BIOTYPE=promoter_flanking_region
9:50591327	rs33676121	C	T	rs33676121	-	-	9_50591327_C/T	ENSMUSR00000273714	RegulatoryFeature	regulatory_region_variant	IMPACT=MODIFIER;BIOTYPE=promoter_flanking_region
9:50591347	rs221459553	C	G	rs221459553	downstream_gene_variant	Sdhd	9_50591347_C/G	ENSMUSR00000273714	RegulatoryFeature	regulatory_region_variant	IMPACT=MODIFIER;BIOTYPE=promoter_flanking_region
9:50591354	rs247538525	G	A	rs247538525	downstream_gene_variant	Sdhd	9_50591354_G/A	ENSMUSR00000273714	RegulatoryFeature	regulatory_region_variant	IMPACT=MODIFIER;BIOTYPE=promoter_flanking_region
9:50591369	rs229931496	G	A	rs229931496	downstream_gene_variant	Sdhd	9_50591369_G/A	ENSMUSR00000273714	RegulatoryFeature	regulatory_region_variant	IMPACT=MODIFIER;BIOTYPE=promoter_flanking_region
9:50591374	rs242097188	T	A	rs242097188	downstream_gene_variant	Sdhd	9_50591374_T/A	ENSMUSR00000273714	RegulatoryFeature	regulatory_region_variant	IMPACT=MODIFIER;BIOTYPE=promoter_flanking_region
9:50591394	-	A	g	rs52577544	-	-	9_50591394_A/g	ENSMUSR00000273714	RegulatoryFeature	regulatory_region_variant	IMPACT=MODIFIER;BIOTYPE=promoter_flanking_region
9:50591420	rs246647115	T	C	rs246647115	downstream_gene_variant	Sdhd	9_50591420_T/C	ENSMUSR00000273714	RegulatoryFeature	regulatory_region_variant	IMPACT=MODIFIER;BIOTYPE=promoter_flanking_region
9:50591500	-	T	a	rs580993256	downstream_gene_variant	Sdhd	9_50591500_T/a	ENSMUSR00000273714	RegulatoryFeature	regulatory_region_variant	IMPACT=MODIFIER;BIOTYPE=promoter_flanking_region
9:50591503	-	C	G	rs583551778	downstream_gene_variant	Sdhd	9_50591503_C/G	ENSMUSR00000273714	RegulatoryFeature	regulatory_region_variant	IMPACT=MODIFIER;BIOTYPE=promoter_flanking_region
9:50591593	rs32742318	A	G	rs32742318	downstream_gene_variant	Sdhd	9_50591593_A/G	ENSMUSR00000273714	RegulatoryFeature	regulatory_region_variant	IMPACT=MODIFIER;BIOTYPE=promoter_flanking_region
9:50593785	rs52473150	T	C	rs52473150	downstream_gene_variant	Sdhd	9_50593785_T/C	ENSMUSR00000464086	RegulatoryFeature	regulatory_region_variant	IMPACT=MODIFIER;BIOTYPE=TF_binding_site
9:50593785	rs52473150	T	C	rs52473150	downstream_gene_variant	Sdhd	9_50593785_T/C	ENSMUSR00000464087	RegulatoryFeature	regulatory_region_variant	IMPACT=MODIFIER;BIOTYPE=CTCF_binding_site
9:50593921	rs33734691	A	G	rs33734691	downstream_gene_variant	Sdhd	9_50593921_A/G	ENSMUSR00000464086	RegulatoryFeature	regulatory_region_variant	IMPACT=MODIFIER;BIOTYPE=TF_binding_site
9:50593921	rs33734691	A	G	rs33734691	downstream_gene_variant	Sdhd	9_50593921_A/G	ENSMUSR00000464087	RegulatoryFeature	regulatory_region_variant	IMPACT=MODIFIER;BIOTYPE=CTCF_binding_site
9:50594667	rs32739839	A	G	rs32739839	downstream_gene_variant	Sdhd	9_50594667_A/G	ENSMUSR00000273716	RegulatoryFeature	regulatory_region_variant	IMPACT=MODIFIER;BIOTYPE=enhancer
9:50594705	rs49837315	A	G	rs49837315	downstream_gene_variant	Sdhd	9_50594705_A/G	ENSMUSR00000273716	RegulatoryFeature	regulatory_region_variant	IMPACT=MODIFIER;BIOTYPE=enhancer
9:50594710	rs50124675	A	T	rs50124675	downstream_gene_variant	Sdhd	9_50594710_A/T	ENSMUSR00000273716	RegulatoryFeature	regulatory_region_variant	IMPACT=MODIFIER;BIOTYPE=enhancer
9:50594744	rs50054699	C	T	rs50054699	downstream_gene_variant	Sdhd	9_50594744_C/T	ENSMUSR00000273716	RegulatoryFeature	regulatory_region_variant	IMPACT=MODIFIER;BIOTYPE=enhancer
9:50594803	rs32739841	T	C	rs32739841	downstream_gene_variant	Sdhd	9_50594803_T/C	ENSMUSR00000273716	RegulatoryFeature	regulatory_region_variant	IMPACT=MODIFIER;BIOTYPE=enhancer
9:50594933	rs33776347	G	C	rs33776347	downstream_gene_variant	Sdhd	9_50594933_G/C	ENSMUSR00000273716	RegulatoryFeature	regulatory_region_variant	IMPACT=MODIFIER;BIOTYPE=enhancer
9:50595184	rs30088273	G	A	rs30088273	downstream_gene_variant	Sdhd	9_50595184_G/A	ENSMUSR00000273716	RegulatoryFeature	regulatory_region_variant	IMPACT=MODIFIER;BIOTYPE=enhancer
9:50601262	rs32743412	G	T*	rs32743412	intron_variant upstream_gene_variant downstream_gene_variant	Sdhd	9_50601262_G/T	ENSMUSR00000273717	RegulatoryFeature	regulatory_region_variant	IMPACT=MODIFIER;BIOTYPE=promoter
9:50601423	rs33698254	T	C*	rs33698254	intron_variant upstream_gene_variant downstream_gene_variant	Sdhd	9_50601423_T/C	ENSMUSR00000273717	RegulatoryFeature	regulatory_region_variant	IMPACT=MODIFIER;BIOTYPE=promoter
9:50601458	rs29644524	T	A*	rs29644524	intron_variant upstream_gene_variant downstream_gene_variant	Sdhd	9_50601458_T/A	ENSMUSR00000273717	RegulatoryFeature	regulatory_region_variant	IMPACT=MODIFIER;BIOTYPE=promoter
9:50601622	rs29941066	G	A*	rs29941066	intron_variant upstream_gene_variant downstream_gene_variant	Sdhd	9_50601622_G/A	ENSMUSR00000273717	RegulatoryFeature	regulatory_region_variant	IMPACT=MODIFIER;BIOTYPE=promoter
9:50601703	rs30521292	G	C*	rs30521292	intron_variant upstream_gene_variant downstream_gene_variant	Sdhd	9_50601703_G/C	ENSMUSR00000273717	RegulatoryFeature	regulatory_region_variant	IMPACT=MODIFIER;BIOTYPE=promoter
9:50601732	rs29591623	C	G*	rs29591623	intron_variant upstream_gene_variant downstream_gene_variant	Sdhd	9_50601732_C/G	ENSMUSR00000273717	RegulatoryFeature	regulatory_region_variant	IMPACT=MODIFIER;BIOTYPE=promoter
9:50602143	rs212310358	T	C*	rs212310358	intron_variant upstream_gene_variant downstream_gene_variant	Sdhd	9_50602143_T/C	ENSMUSR00000273717	RegulatoryFeature	regulatory_region_variant	IMPACT=MODIFIER;BIOTYPE=promoter
9:50602393	rs32744077	T	C*	rs32744077	intron_variant upstream_gene_variant downstream_gene_variant	Sdhd	9_50602393_T/C	ENSMUSR00000273717	RegulatoryFeature	regulatory_region_variant	IMPACT=MODIFIER;BIOTYPE=promoter
9:50602402	rs32744079	T	C*	rs32744079	intron_variant upstream_gene_variant downstream_gene_variant	Sdhd	9_50602402_T/C	ENSMUSR00000273717	RegulatoryFeature	regulatory_region_variant	IMPACT=MODIFIER;BIOTYPE=promoter
9:50602415	rs32744081	A	G*	rs32744081	intron_variant upstream_gene_variant downstream_gene_variant	Sdhd	9_50602415_A/G	ENSMUSR00000273717	RegulatoryFeature	regulatory_region_variant	IMPACT=MODIFIER;BIOTYPE=promoter
9:50602779	rs230497413	C	T*	rs230497413	intron_variant upstream_gene_variant downstream_gene_variant	Sdhd	9_50602779_C/T	ENSMUSR00000273717	RegulatoryFeature	regulatory_region_variant	IMPACT=MODIFIER;BIOTYPE=promoter
9:50602789	-	T	G*	rs248075991	intron_variant upstream_gene_variant downstream_gene_variant	Sdhd	9_50602789_T/G	ENSMUSR00000273717	RegulatoryFeature	regulatory_region_variant	IMPACT=MODIFIER;BIOTYPE=promoter
9:50603136	rs29794524	G	T*	rs29794524	intron_variant upstream_gene_variant downstream_gene_variant	Sdhd	9_50603136_G/T	ENSMUSR00000273717	RegulatoryFeature	regulatory_region_variant	IMPACT=MODIFIER;BIOTYPE=promoter
9:50603261	rs30422222	G	A*	rs30422222	intron_variant upstream_gene_variant downstream_gene_variant	Sdhd	9_50603261_G/A	ENSMUSR00000273717	RegulatoryFeature	regulatory_region_variant	IMPACT=MODIFIER;BIOTYPE=promoter
9:50603320	rs30129506	G	A*	rs30129506	intron_variant upstream_gene_variant downstream_gene_variant	Sdhd	9_50603320_G/A	ENSMUSR00000273717	RegulatoryFeature	regulatory_region_variant	IMPACT=MODIFIER;BIOTYPE=promoter
9:50603328	rs30332193	T	G*	rs30332193	intron_variant upstream_gene_variant downstream_gene_variant	Sdhd	9_50603328_T/G	ENSMUSR00000273717	RegulatoryFeature	regulatory_region_variant	IMPACT=MODIFIER;BIOTYPE=promoter
9:50603477	rs32744898	G	A*	rs32744898	intron_variant upstream_gene_variant downstream_gene_variant	Sdhd	9_50603477_G/A	ENSMUSR00000273717	RegulatoryFeature	regulatory_region_variant	IMPACT=MODIFIER;BIOTYPE=promoter
9:50603490	rs30472681	T	C*	rs30472681	intron_variant upstream_gene_variant downstream_gene_variant	Sdhd	9_50603490_T/C	ENSMUSR00000273717	RegulatoryFeature	regulatory_region_variant	IMPACT=MODIFIER;BIOTYPE=promoter
9:50603501	rs30032086	G	T*	rs30032086	intron_variant upstream_gene_variant downstream_gene_variant	Sdhd	9_50603501_G/T	ENSMUSR00000273717	RegulatoryFeature	regulatory_region_variant	IMPACT=MODIFIER;BIOTYPE=promoter
9:50603697	rs231972122	T	C*	rs231972122	intron_variant upstream_gene_variant downstream_gene_variant	Sdhd	9_50603697_T/C	ENSMUSR00000273717	RegulatoryFeature	regulatory_region_variant	IMPACT=MODIFIER;BIOTYPE=promoter
9:50603903	rs32744902	A	G*	rs32744902	5_prime_utr_variant upstream_gene_variant downstream_gene_variant	Timm8b	9_50603903_A/G	ENSMUSR00000273717	RegulatoryFeature	regulatory_region_variant	IMPACT=MODIFIER;BIOTYPE=promoter
9:50604209	rs32745734	G	A*	rs32745734	intron_variant upstream_gene_variant downstream_gene_variant	Timm8b	9_50604209_G/A	ENSMUSR00000273717	RegulatoryFeature	regulatory_region_variant	IMPACT=MODIFIER;BIOTYPE=promoter
9:50604219	rs32745736	A	G*	rs32745736	intron_variant upstream_gene_variant downstream_gene_variant	Timm8b	9_50604219_A/G	ENSMUSR00000273717	RegulatoryFeature	regulatory_region_variant	IMPACT=MODIFIER;BIOTYPE=promoter
9:50604495	rs30086835	G	A*	rs30086835	intron_variant upstream_gene_variant downstream_gene_variant	Timm8b	9_50604495_G/A	ENSMUSR00000273717	RegulatoryFeature	regulatory_region_variant	IMPACT=MODIFIER;BIOTYPE=promoter
9:50604769	rs30184926	A	G*	rs30184926	intron_variant upstream_gene_variant downstream_gene_variant	Timm8b	9_50604769_A/G	ENSMUSR00000273717	RegulatoryFeature	regulatory_region_variant	IMPACT=MODIFIER;BIOTYPE=promoter
9:50616384	rs47707776	G	A*	rs47707776	intron_variant upstream_gene_variant	AU019823	9_50616384_G/A	ENSMUSR00000273718	RegulatoryFeature	regulatory_region_variant	IMPACT=MODIFIER;BIOTYPE=promoter
9:50616909	rs50743793	A	G*	rs50743793	5_prime_utr_variant intron_variant upstream_gene_variant	AU019823	9_50616909_A/G	ENSMUSR00000273718	RegulatoryFeature	regulatory_region_variant	IMPACT=MODIFIER;BIOTYPE=promoter
9:50617027	rs30131744	G	A*	rs30131744	5_prime_utr_variant intron_variant upstream_gene_variant	AU019823	9_50617027_G/A	ENSMUSR00000273718	RegulatoryFeature	regulatory_region_variant	IMPACT=MODIFIER;BIOTYPE=promoter
9:50617403	rs251492246	C	g*	rs251492246	5_prime_utr_variant nmd_transcript_variant non_coding_exon_variant nc_transcript_variant upstream_gene_variant	AU019823	9_50617403_C/g	ENSMUSR00000273718	RegulatoryFeature	regulatory_region_variant	IMPACT=MODIFIER;BIOTYPE=promoter
9:50617408	rs228205393	G	A*	rs228205393	5_prime_utr_variant nmd_transcript_variant non_coding_exon_variant nc_transcript_variant upstream_gene_variant	AU019823	9_50617408_G/A	ENSMUSR00000273718	RegulatoryFeature	regulatory_region_variant	IMPACT=MODIFIER;BIOTYPE=promoter
9:50617554	rs258605061	G	C*	rs258605061	5_prime_utr_variant nmd_transcript_variant non_coding_exon_variant nc_transcript_variant upstream_gene_variant	Pih1d2	9_50617554_G/C	ENSMUSR00000273718	RegulatoryFeature	regulatory_region_variant	IMPACT=MODIFIER;BIOTYPE=promoter
9:50617670	rs226092862	A	G*	rs226092862	intron_variant nmd_transcript_variant nc_transcript_variant upstream_gene_variant	Pih1d2	9_50617670_A/G	ENSMUSR00000273718	RegulatoryFeature	regulatory_region_variant	IMPACT=MODIFIER;BIOTYPE=promoter
9:50617677	rs108808917	A	C*	rs108808917	intron_variant nmd_transcript_variant nc_transcript_variant upstream_gene_variant	Pih1d2	9_50617677_A/C	ENSMUSR00000273718	RegulatoryFeature	regulatory_region_variant	IMPACT=MODIFIER;BIOTYPE=promoter
9:50617686	rs212761993	T	G*	rs212761993	intron_variant nmd_transcript_variant nc_transcript_variant upstream_gene_variant	Pih1d2	9_50617686_T/G	ENSMUSR00000273718	RegulatoryFeature	regulatory_region_variant	IMPACT=MODIFIER;BIOTYPE=promoter
9:50617758	rs4137966	A	G*	rs4137966	intron_variant nmd_transcript_variant nc_transcript_variant upstream_gene_variant	Pih1d2	9_50617758_A/G	ENSMUSR00000273718	RegulatoryFeature	regulatory_region_variant	IMPACT=MODIFIER;BIOTYPE=promoter
9:50617778	rs216252452	T	C*	rs216252452	intron_variant nmd_transcript_variant nc_transcript_variant upstream_gene_variant	Pih1d2	9_50617778_T/C	ENSMUSR00000273718	RegulatoryFeature	regulatory_region_variant	IMPACT=MODIFIER;BIOTYPE=promoter
9:50617840	rs4138624	T	C*	rs4138624	5_prime_utr_variant intron_variant nmd_transcript_variant nc_transcript_variant upstream_gene_variant	Pih1d2	9_50617840_T/C	ENSMUSR00000273718	RegulatoryFeature	regulatory_region_variant	IMPACT=MODIFIER;BIOTYPE=promoter
9:50617915	rs3721123	A	G*	rs3721123	5_prime_utr_variant intron_variant nmd_transcript_variant nc_transcript_variant upstream_gene_variant	Pih1d2	9_50617915_A/G	ENSMUSR00000273718	RegulatoryFeature	regulatory_region_variant	IMPACT=MODIFIER;BIOTYPE=promoter
9:50617924	rs3721129	G	A*	rs3721129	5_prime_utr_variant intron_variant nmd_transcript_variant nc_transcript_variant upstream_gene_variant	Pih1d2	9_50617924_G/A	ENSMUSR00000273718	RegulatoryFeature	regulatory_region_variant	IMPACT=MODIFIER;BIOTYPE=promoter
9:50617989	rs3721699	G	A*	rs3721699	5_prime_utr_variant intron_variant nmd_transcript_variant nc_transcript_variant upstream_gene_variant	Pih1d2	9_50617989_G/A	ENSMUSR00000273718	RegulatoryFeature	regulatory_region_variant	IMPACT=MODIFIER;BIOTYPE=promoter
9:50618052	rs3722211	G	T*	rs3722211	5_prime_utr_variant intron_variant nmd_transcript_variant nc_transcript_variant upstream_gene_variant	Pih1d2	9_50618052_G/T	ENSMUSR00000273718	RegulatoryFeature	regulatory_region_variant	IMPACT=MODIFIER;BIOTYPE=promoter
9:50618100	rs3722296	A	G*	rs3722296	5_prime_utr_variant intron_variant nmd_transcript_variant nc_transcript_variant upstream_gene_variant	Pih1d2	9_50618100_A/G	ENSMUSR00000273718	RegulatoryFeature	regulatory_region_variant	IMPACT=MODIFIER;BIOTYPE=promoter
9:50618164	rs240585116	G	A*	rs240585116	splice_region_variant 5_prime_utr_variant intron_variant nmd_transcript_variant nc_transcript_variant upstream_gene_variant	Pih1d2	9_50618164_G/A	ENSMUSR00000273718	RegulatoryFeature	regulatory_region_variant	IMPACT=MODIFIER;BIOTYPE=promoter
9:50618311	-	G	a*	rs586771974	5_prime_utr_variant intron_variant nmd_transcript_variant nc_transcript_variant upstream_gene_variant	Pih1d2	9_50618311_G/a	ENSMUSR00000273718	RegulatoryFeature	regulatory_region_variant	IMPACT=MODIFIER;BIOTYPE=promoter
9:50618312	-	A	c*	rs580906278	5_prime_utr_variant intron_variant nmd_transcript_variant nc_transcript_variant upstream_gene_variant	Pih1d2	9_50618312_A/c	ENSMUSR00000273718	RegulatoryFeature	regulatory_region_variant	IMPACT=MODIFIER;BIOTYPE=promoter
9:50627811	rs246381291	A	g	rs246381291	downstream_gene_variant	Pih1d2	9_50627811_A/g	ENSMUSR00000464091	RegulatoryFeature	regulatory_region_variant	IMPACT=MODIFIER;BIOTYPE=promoter_flanking_region
9:50627914	-	C	g/t	rs864258171	-	-	9_50627914_C/g/t	ENSMUSR00000464091	RegulatoryFeature	regulatory_region_variant	IMPACT=MODIFIER;BIOTYPE=promoter_flanking_region
9:50627914	-	C	g/t	rs864258171	-	-	9_50627914_C/g/t	ENSMUSR00000464091	RegulatoryFeature	regulatory_region_variant	IMPACT=MODIFIER;BIOTYPE=promoter_flanking_region
9:50627924	-	T	C	rs585443769	downstream_gene_variant	Pih1d2	9_50627924_T/C	ENSMUSR00000464091	RegulatoryFeature	regulatory_region_variant	IMPACT=MODIFIER;BIOTYPE=promoter_flanking_region
9:50632022	-	T	C	rs580772173	downstream_gene_variant	Dlat	9_50632022_T/C	ENSMUSR00000273723	RegulatoryFeature	regulatory_region_variant	IMPACT=MODIFIER;BIOTYPE=promoter_flanking_region
9:50632124	rs45741232	T	C	rs45741232	downstream_gene_variant	Dlat	9_50632124_T/C	ENSMUSR00000273723	RegulatoryFeature	regulatory_region_variant	IMPACT=MODIFIER;BIOTYPE=promoter_flanking_region
9:50632164	rs50988822	A	T	rs50988822	downstream_gene_variant	Dlat	9_50632164_A/T	ENSMUSR00000273723	RegulatoryFeature	regulatory_region_variant	IMPACT=MODIFIER;BIOTYPE=promoter_flanking_region
9:50632357	rs46713476	T	C	rs46713476	downstream_gene_variant	Dlat	9_50632357_T/C	ENSMUSR00000273723	RegulatoryFeature	regulatory_region_variant	IMPACT=MODIFIER;BIOTYPE=promoter_flanking_region
9:50632357	rs46713476	T	C	rs46713476	downstream_gene_variant	Dlat	9_50632357_T/C	ENSMUSR00000464093	RegulatoryFeature	regulatory_region_variant	IMPACT=MODIFIER;BIOTYPE=CTCF_binding_site
9:50632469	rs45653805	T	G	rs45653805	downstream_gene_variant	Dlat	9_50632469_T/G	ENSMUSR00000273723	RegulatoryFeature	regulatory_region_variant	IMPACT=MODIFIER;BIOTYPE=promoter_flanking_region
9:50632469	rs45653805	T	G	rs45653805	downstream_gene_variant	Dlat	9_50632469_T/G	ENSMUSR00000464093	RegulatoryFeature	regulatory_region_variant	IMPACT=MODIFIER;BIOTYPE=CTCF_binding_site
9:50632509	rs50405552	T	C	rs50405552	downstream_gene_variant	Dlat	9_50632509_T/C	ENSMUSR00000273723	RegulatoryFeature	regulatory_region_variant	IMPACT=MODIFIER;BIOTYPE=promoter_flanking_region
9:50632509	rs50405552	T	C	rs50405552	downstream_gene_variant	Dlat	9_50632509_T/C	ENSMUSR00000464093	RegulatoryFeature	regulatory_region_variant	IMPACT=MODIFIER;BIOTYPE=CTCF_binding_site
9:50632652	rs32748429	G	A	rs32748429	downstream_gene_variant	Dlat	9_50632652_G/A	ENSMUSR00000273723	RegulatoryFeature	regulatory_region_variant	IMPACT=MODIFIER;BIOTYPE=promoter_flanking_region
9:50632652	rs32748429	G	A	rs32748429	downstream_gene_variant	Dlat	9_50632652_G/A	ENSMUSR00000464093	RegulatoryFeature	regulatory_region_variant	IMPACT=MODIFIER;BIOTYPE=CTCF_binding_site
9:50632749	rs32748431	G	A	rs32748431	downstream_gene_variant	Dlat	9_50632749_G/A	ENSMUSR00000273723	RegulatoryFeature	regulatory_region_variant	IMPACT=MODIFIER;BIOTYPE=promoter_flanking_region
9:50632749	rs32748431	G	A	rs32748431	downstream_gene_variant	Dlat	9_50632749_G/A	ENSMUSR00000464093	RegulatoryFeature	regulatory_region_variant	IMPACT=MODIFIER;BIOTYPE=CTCF_binding_site
9:50633101	rs32749235	A	C	rs32749235	downstream_gene_variant	Dlat	9_50633101_A/C	ENSMUSR00000464094	RegulatoryFeature	regulatory_region_variant	IMPACT=MODIFIER;BIOTYPE=CTCF_binding_site
9:50633101	rs32749235	A	C	rs32749235	downstream_gene_variant	Dlat	9_50633101_A/C	ENSMUSR00000464095	RegulatoryFeature	regulatory_region_variant	IMPACT=MODIFIER;BIOTYPE=TF_binding_site
9:50633230	rs47328049	T	C	rs47328049	downstream_gene_variant	Dlat	9_50633230_T/C	ENSMUSR00000464094	RegulatoryFeature	regulatory_region_variant	IMPACT=MODIFIER;BIOTYPE=CTCF_binding_site
9:50633230	rs47328049	T	C	rs47328049	downstream_gene_variant	Dlat	9_50633230_T/C	ENSMUSR00000464095	RegulatoryFeature	regulatory_region_variant	IMPACT=MODIFIER;BIOTYPE=TF_binding_site
9:50633240	rs46657083	A	G	rs46657083	downstream_gene_variant	Dlat	9_50633240_A/G	ENSMUSR00000464094	RegulatoryFeature	regulatory_region_variant	IMPACT=MODIFIER;BIOTYPE=CTCF_binding_site
9:50633240	rs46657083	A	G	rs46657083	downstream_gene_variant	Dlat	9_50633240_A/G	ENSMUSR00000464095	RegulatoryFeature	regulatory_region_variant	IMPACT=MODIFIER;BIOTYPE=TF_binding_site
9:50633250	rs47188592	T	C	rs47188592	downstream_gene_variant	Dlat	9_50633250_T/C	ENSMUSR00000464094	RegulatoryFeature	regulatory_region_variant	IMPACT=MODIFIER;BIOTYPE=CTCF_binding_site
9:50633250	rs47188592	T	C	rs47188592	downstream_gene_variant	Dlat	9_50633250_T/C	ENSMUSR00000464095	RegulatoryFeature	regulatory_region_variant	IMPACT=MODIFIER;BIOTYPE=TF_binding_site
9:50633252	rs228622670	A	C	rs228622670	downstream_gene_variant	Dlat	9_50633252_A/C	ENSMUSR00000464094	RegulatoryFeature	regulatory_region_variant	IMPACT=MODIFIER;BIOTYPE=CTCF_binding_site
9:50633252	rs228622670	A	C	rs228622670	downstream_gene_variant	Dlat	9_50633252_A/C	ENSMUSR00000464095	RegulatoryFeature	regulatory_region_variant	IMPACT=MODIFIER;BIOTYPE=TF_binding_site
9:50633256	rs246248565	G	T	rs246248565	downstream_gene_variant	Dlat	9_50633256_G/T	ENSMUSR00000464094	RegulatoryFeature	regulatory_region_variant	IMPACT=MODIFIER;BIOTYPE=CTCF_binding_site
9:50633256	rs246248565	G	T	rs246248565	downstream_gene_variant	Dlat	9_50633256_G/T	ENSMUSR00000464095	RegulatoryFeature	regulatory_region_variant	IMPACT=MODIFIER;BIOTYPE=TF_binding_site
9:50633258	rs47340969	C	T	rs47340969	downstream_gene_variant	Dlat	9_50633258_C/T	ENSMUSR00000464094	RegulatoryFeature	regulatory_region_variant	IMPACT=MODIFIER;BIOTYPE=CTCF_binding_site
9:50633258	rs47340969	C	T	rs47340969	downstream_gene_variant	Dlat	9_50633258_C/T	ENSMUSR00000464095	RegulatoryFeature	regulatory_region_variant	IMPACT=MODIFIER;BIOTYPE=TF_binding_site
9:50633309	rs46946755	T	C	rs46946755	downstream_gene_variant	Dlat	9_50633309_T/C	ENSMUSR00000464094	RegulatoryFeature	regulatory_region_variant	IMPACT=MODIFIER;BIOTYPE=CTCF_binding_site
9:50633309	rs46946755	T	C	rs46946755	downstream_gene_variant	Dlat	9_50633309_T/C	ENSMUSR00000464095	RegulatoryFeature	regulatory_region_variant	IMPACT=MODIFIER;BIOTYPE=TF_binding_site
9:50658533	rs29602470	G	A*	rs29602470	intron_variant downstream_gene_variant	Dlat	9_50658533_G/A	ENSMUSR00000273724	RegulatoryFeature	regulatory_region_variant	IMPACT=MODIFIER;BIOTYPE=promoter
9:50658867	rs32746622	A	T*	rs32746622	intron_variant downstream_gene_variant	Dlat	9_50658867_A/T	ENSMUSR00000273724	RegulatoryFeature	regulatory_region_variant	IMPACT=MODIFIER;BIOTYPE=promoter
9:50659262	-	G	T*	rs32747594	missense_variant downstream_gene_variant	Dlat	9_50659262_G/T	ENSMUSR00000273724	RegulatoryFeature	regulatory_region_variant	IMPACT=MODIFIER;BIOTYPE=promoter
9:50659263	-	C	T*	rs46716069	synonymous_variant downstream_gene_variant	Dlat	9_50659263_C/T	ENSMUSR00000273724	RegulatoryFeature	regulatory_region_variant	IMPACT=MODIFIER;BIOTYPE=promoter
9:50659338	rs13469350	G	A*	-	synonymous_variant downstream_gene_variant	Dlat	9_50659338_G/A	ENSMUSR00000273724	RegulatoryFeature	regulatory_region_variant	IMPACT=MODIFIER;BIOTYPE=promoter
9:50659371	rs13469351	T	C*	-	synonymous_variant downstream_gene_variant	Dlat	9_50659371_T/C	ENSMUSR00000273724	RegulatoryFeature	regulatory_region_variant	IMPACT=MODIFIER;BIOTYPE=promoter
9:50659860	rs32747595	C	T*	rs32747595	upstream_gene_variant downstream_gene_variant	Dlat	9_50659860_C/T	ENSMUSR00000273724	RegulatoryFeature	regulatory_region_variant	IMPACT=MODIFIER;BIOTYPE=promoter
9:50659912	rs29688573	G	C*	rs29688573	upstream_gene_variant downstream_gene_variant	Dlat	9_50659912_G/C	ENSMUSR00000273724	RegulatoryFeature	regulatory_region_variant	IMPACT=MODIFIER;BIOTYPE=promoter
9:50660096	rs32747598	G	C*	rs32747598	upstream_gene_variant downstream_gene_variant	Dlat	9_50660096_G/C	ENSMUSR00000273724	RegulatoryFeature	regulatory_region_variant	IMPACT=MODIFIER;BIOTYPE=promoter
9:50660876	rs50037991	C	T*	rs50037991	upstream_gene_variant downstream_gene_variant	Dlat	9_50660876_C/T	ENSMUSR00000273724	RegulatoryFeature	regulatory_region_variant	IMPACT=MODIFIER;BIOTYPE=promoter
9:50666983	rs29596178	T	C*	rs29596178	intron_variant nc_transcript_variant	Dixdc1	9_50666983_T/C	ENSMUSR00000464096	RegulatoryFeature	regulatory_region_variant	IMPACT=MODIFIER;BIOTYPE=promoter_flanking_region
9:50666994	rs46468226	A	T*	rs46468226	intron_variant nc_transcript_variant	Dixdc1	9_50666994_A/T	ENSMUSR00000464096	RegulatoryFeature	regulatory_region_variant	IMPACT=MODIFIER;BIOTYPE=promoter_flanking_region
9:50667468	rs237682442	T	G*	rs237682442	intron_variant nc_transcript_variant	Dixdc1	9_50667468_T/G	ENSMUSR00000464097	RegulatoryFeature	regulatory_region_variant	IMPACT=MODIFIER;BIOTYPE=enhancer
9:50667472	rs261552184	A	T*	rs261552184	intron_variant nc_transcript_variant	Dixdc1	9_50667472_A/T	ENSMUSR00000464097	RegulatoryFeature	regulatory_region_variant	IMPACT=MODIFIER;BIOTYPE=enhancer
9:50667474	rs228371236	C	T*	rs228371236	intron_variant nc_transcript_variant	Dixdc1	9_50667474_C/T	ENSMUSR00000464097	RegulatoryFeature	regulatory_region_variant	IMPACT=MODIFIER;BIOTYPE=enhancer
9:50667480	-	C	T*	rs246907741	intron_variant nc_transcript_variant	Dixdc1	9_50667480_C/T	ENSMUSR00000464097	RegulatoryFeature	regulatory_region_variant	IMPACT=MODIFIER;BIOTYPE=enhancer
9:50667481	rs263076648	C	A*	rs263076648	intron_variant nc_transcript_variant	Dixdc1	9_50667481_C/A	ENSMUSR00000464097	RegulatoryFeature	regulatory_region_variant	IMPACT=MODIFIER;BIOTYPE=enhancer
9:50667549	rs230861514	C	T*	rs230861514	intron_variant nc_transcript_variant	Dixdc1	9_50667549_C/T	ENSMUSR00000464097	RegulatoryFeature	regulatory_region_variant	IMPACT=MODIFIER;BIOTYPE=enhancer
9:50667599	rs250458273	T	C*	rs250458273	intron_variant nc_transcript_variant	Dixdc1	9_50667599_T/C	ENSMUSR00000464097	RegulatoryFeature	regulatory_region_variant	IMPACT=MODIFIER;BIOTYPE=enhancer
9:50668646	rs230149069	T	A*	rs230149069	intron_variant nc_transcript_variant	Dixdc1	9_50668646_T/A	ENSMUSR00000464098	RegulatoryFeature	regulatory_region_variant	IMPACT=MODIFIER;BIOTYPE=enhancer
9:50668648	rs51177784	G	C*	rs51177784	intron_variant nc_transcript_variant	Dixdc1	9_50668648_G/C	ENSMUSR00000464098	RegulatoryFeature	regulatory_region_variant	IMPACT=MODIFIER;BIOTYPE=enhancer
9:50668654	rs222947871	C	T*	rs222947871	intron_variant nc_transcript_variant	Dixdc1	9_50668654_C/T	ENSMUSR00000464098	RegulatoryFeature	regulatory_region_variant	IMPACT=MODIFIER;BIOTYPE=enhancer
9:50668667	-	T	C*	rs249683574	intron_variant nc_transcript_variant	Dixdc1	9_50668667_T/C	ENSMUSR00000464098	RegulatoryFeature	regulatory_region_variant	IMPACT=MODIFIER;BIOTYPE=enhancer
9:50668737	rs259003529	T	C*	rs259003529	intron_variant nc_transcript_variant	Dixdc1	9_50668737_T/C	ENSMUSR00000464098	RegulatoryFeature	regulatory_region_variant	IMPACT=MODIFIER;BIOTYPE=enhancer
9:50668759	-	G	A*	rs579338961	intron_variant nc_transcript_variant	Dixdc1	9_50668759_G/A	ENSMUSR00000464098	RegulatoryFeature	regulatory_region_variant	IMPACT=MODIFIER;BIOTYPE=enhancer
9:50668771	rs254454062	C	A*	rs254454062	intron_variant nc_transcript_variant	Dixdc1	9_50668771_C/A	ENSMUSR00000464098	RegulatoryFeature	regulatory_region_variant	IMPACT=MODIFIER;BIOTYPE=enhancer
9:50670508	rs32746277	T	A*	rs32746277	intron_variant nc_transcript_variant	Dixdc1	9_50670508_T/A	ENSMUSR00000464099	RegulatoryFeature	regulatory_region_variant	IMPACT=MODIFIER;BIOTYPE=enhancer
9:50670635	rs52427185	T	C*	rs52427185	intron_variant nc_transcript_variant	Dixdc1	9_50670635_T/C	ENSMUSR00000464100	RegulatoryFeature	regulatory_region_variant	IMPACT=MODIFIER;BIOTYPE=CTCF_binding_site
9:50670671	rs262733403	C	t*	rs262733403	intron_variant nc_transcript_variant	Dixdc1	9_50670671_C/t	ENSMUSR00000273726	RegulatoryFeature	regulatory_region_variant	IMPACT=MODIFIER;BIOTYPE=promoter_flanking_region
9:50670671	rs262733403	C	t*	rs262733403	intron_variant nc_transcript_variant	Dixdc1	9_50670671_C/t	ENSMUSR00000464100	RegulatoryFeature	regulatory_region_variant	IMPACT=MODIFIER;BIOTYPE=CTCF_binding_site
9:50670791	rs47851847	T	C*	rs47851847	intron_variant nc_transcript_variant	Dixdc1	9_50670791_T/C	ENSMUSR00000273726	RegulatoryFeature	regulatory_region_variant	IMPACT=MODIFIER;BIOTYPE=promoter_flanking_region
9:50670791	rs47851847	T	C*	rs47851847	intron_variant nc_transcript_variant	Dixdc1	9_50670791_T/C	ENSMUSR00000464100	RegulatoryFeature	regulatory_region_variant	IMPACT=MODIFIER;BIOTYPE=CTCF_binding_site
9:50670791	rs47851847	T	C*	rs47851847	intron_variant nc_transcript_variant	Dixdc1	9_50670791_T/C	ENSMUSR00000464101	RegulatoryFeature	regulatory_region_variant	IMPACT=MODIFIER;BIOTYPE=TF_binding_site
9:50670832	rs46353903	C	T*	rs46353903	intron_variant nc_transcript_variant	Dixdc1	9_50670832_C/T	ENSMUSR00000273726	RegulatoryFeature	regulatory_region_variant	IMPACT=MODIFIER;BIOTYPE=promoter_flanking_region
9:50670832	rs46353903	C	T*	rs46353903	intron_variant nc_transcript_variant	Dixdc1	9_50670832_C/T	ENSMUSR00000464100	RegulatoryFeature	regulatory_region_variant	IMPACT=MODIFIER;BIOTYPE=CTCF_binding_site
9:50670832	rs46353903	C	T*	rs46353903	intron_variant nc_transcript_variant	Dixdc1	9_50670832_C/T	ENSMUSR00000464101	RegulatoryFeature	regulatory_region_variant	IMPACT=MODIFIER;BIOTYPE=TF_binding_site
9:50670903	rs50902826	T	C*	rs50902826	intron_variant nc_transcript_variant	Dixdc1	9_50670903_T/C	ENSMUSR00000273726	RegulatoryFeature	regulatory_region_variant	IMPACT=MODIFIER;BIOTYPE=promoter_flanking_region
9:50670903	rs50902826	T	C*	rs50902826	intron_variant nc_transcript_variant	Dixdc1	9_50670903_T/C	ENSMUSR00000464100	RegulatoryFeature	regulatory_region_variant	IMPACT=MODIFIER;BIOTYPE=CTCF_binding_site
9:50670903	rs50902826	T	C*	rs50902826	intron_variant nc_transcript_variant	Dixdc1	9_50670903_T/C	ENSMUSR00000464101	RegulatoryFeature	regulatory_region_variant	IMPACT=MODIFIER;BIOTYPE=TF_binding_site
9:50671082	rs48148419	C	T*	rs48148419	intron_variant nc_transcript_variant	Dixdc1	9_50671082_C/T	ENSMUSR00000273726	RegulatoryFeature	regulatory_region_variant	IMPACT=MODIFIER;BIOTYPE=promoter_flanking_region
9:50671082	rs48148419	C	T*	rs48148419	intron_variant nc_transcript_variant	Dixdc1	9_50671082_C/T	ENSMUSR00000464100	RegulatoryFeature	regulatory_region_variant	IMPACT=MODIFIER;BIOTYPE=CTCF_binding_site
9:50671118	rs51202586	T	A*	rs51202586	intron_variant nc_transcript_variant	Dixdc1	9_50671118_T/A	ENSMUSR00000273726	RegulatoryFeature	regulatory_region_variant	IMPACT=MODIFIER;BIOTYPE=promoter_flanking_region
9:50671118	rs51202586	T	A*	rs51202586	intron_variant nc_transcript_variant	Dixdc1	9_50671118_T/A	ENSMUSR00000464100	RegulatoryFeature	regulatory_region_variant	IMPACT=MODIFIER;BIOTYPE=CTCF_binding_site
9:50671125	rs46120733	G	A*	rs46120733	intron_variant nc_transcript_variant	Dixdc1	9_50671125_G/A	ENSMUSR00000273726	RegulatoryFeature	regulatory_region_variant	IMPACT=MODIFIER;BIOTYPE=promoter_flanking_region
9:50671125	rs46120733	G	A*	rs46120733	intron_variant nc_transcript_variant	Dixdc1	9_50671125_G/A	ENSMUSR00000464100	RegulatoryFeature	regulatory_region_variant	IMPACT=MODIFIER;BIOTYPE=CTCF_binding_site
9:50672303	rs51254755	A	C*	rs51254755	intron_variant nc_transcript_variant downstream_gene_variant	Dixdc1	9_50672303_A/C	ENSMUSR00000273727	RegulatoryFeature	regulatory_region_variant	IMPACT=MODIFIER;BIOTYPE=open_chromatin_region
9:50672397	-	T	A*	rs47833845	intron_variant nc_transcript_variant downstream_gene_variant	Dixdc1	9_50672397_T/A	ENSMUSR00000273727	RegulatoryFeature	regulatory_region_variant	IMPACT=MODIFIER;BIOTYPE=open_chromatin_region
9:50672400	rs48283762	C	T*	rs48283762	intron_variant nc_transcript_variant downstream_gene_variant	Dixdc1	9_50672400_C/T	ENSMUSR00000273727	RegulatoryFeature	regulatory_region_variant	IMPACT=MODIFIER;BIOTYPE=open_chromatin_region
9:50672417	rs50847681	G	A*	rs50847681	intron_variant nc_transcript_variant downstream_gene_variant	Dixdc1	9_50672417_G/A	ENSMUSR00000273727	RegulatoryFeature	regulatory_region_variant	IMPACT=MODIFIER;BIOTYPE=open_chromatin_region
9:50672461	rs229472938	T	C*	rs229472938	intron_variant nc_transcript_variant downstream_gene_variant	Dixdc1	9_50672461_T/C	ENSMUSR00000273727	RegulatoryFeature	regulatory_region_variant	IMPACT=MODIFIER;BIOTYPE=open_chromatin_region
9:50672468	rs254320472	G	C*	rs254320472	intron_variant nc_transcript_variant downstream_gene_variant	Dixdc1	9_50672468_G/C	ENSMUSR00000273727	RegulatoryFeature	regulatory_region_variant	IMPACT=MODIFIER;BIOTYPE=open_chromatin_region
9:50672511	rs231379101	C	A*	rs231379101	intron_variant nc_transcript_variant downstream_gene_variant	Dixdc1	9_50672511_C/A	ENSMUSR00000273727	RegulatoryFeature	regulatory_region_variant	IMPACT=MODIFIER;BIOTYPE=open_chromatin_region
9:50672513	rs255827418	T	C*	rs255827418	intron_variant nc_transcript_variant downstream_gene_variant	Dixdc1	9_50672513_T/C	ENSMUSR00000273727	RegulatoryFeature	regulatory_region_variant	IMPACT=MODIFIER;BIOTYPE=open_chromatin_region
9:50672551	rs47718575	T	C*	rs47718575	intron_variant nc_transcript_variant downstream_gene_variant	Dixdc1	9_50672551_T/C	ENSMUSR00000273727	RegulatoryFeature	regulatory_region_variant	IMPACT=MODIFIER;BIOTYPE=open_chromatin_region
9:50674814	rs29692316	T	C*	rs29692316	intron_variant nc_transcript_variant downstream_gene_variant	Dixdc1	9_50674814_T/C	ENSMUSR00000464102	RegulatoryFeature	regulatory_region_variant	IMPACT=MODIFIER;BIOTYPE=CTCF_binding_site
9:50674828	rs49225530	T	G*	rs49225530	intron_variant nc_transcript_variant downstream_gene_variant	Dixdc1	9_50674828_T/G	ENSMUSR00000464102	RegulatoryFeature	regulatory_region_variant	IMPACT=MODIFIER;BIOTYPE=CTCF_binding_site
9:50674873	-	A	C*	rs585083741	intron_variant nc_transcript_variant downstream_gene_variant	Dixdc1	9_50674873_A/C	ENSMUSR00000464102	RegulatoryFeature	regulatory_region_variant	IMPACT=MODIFIER;BIOTYPE=CTCF_binding_site
9:50674907	rs219239215	A	G*	rs219239215	intron_variant nc_transcript_variant downstream_gene_variant	Dixdc1	9_50674907_A/G	ENSMUSR00000464102	RegulatoryFeature	regulatory_region_variant	IMPACT=MODIFIER;BIOTYPE=CTCF_binding_site
9:50674933	rs233218596	A	C*	rs233218596	intron_variant nc_transcript_variant downstream_gene_variant	Dixdc1	9_50674933_A/C	ENSMUSR00000464102	RegulatoryFeature	regulatory_region_variant	IMPACT=MODIFIER;BIOTYPE=CTCF_binding_site
9:50674937	rs251495441	T	C*	rs251495441	intron_variant nc_transcript_variant downstream_gene_variant	Dixdc1	9_50674937_T/C	ENSMUSR00000464102	RegulatoryFeature	regulatory_region_variant	IMPACT=MODIFIER;BIOTYPE=CTCF_binding_site
9:50675013	rs237682651	G	A*	rs237682651	intron_variant nc_transcript_variant downstream_gene_variant	Dixdc1	9_50675013_G/A	ENSMUSR00000464102	RegulatoryFeature	regulatory_region_variant	IMPACT=MODIFIER;BIOTYPE=CTCF_binding_site
9:50675054	rs225791362	A	C*	rs225791362	intron_variant nc_transcript_variant downstream_gene_variant	Dixdc1	9_50675054_A/C	ENSMUSR00000464102	RegulatoryFeature	regulatory_region_variant	IMPACT=MODIFIER;BIOTYPE=CTCF_binding_site
9:50675074	rs245897757	T	C*	rs245897757	intron_variant nc_transcript_variant downstream_gene_variant	Dixdc1	9_50675074_T/C	ENSMUSR00000464102	RegulatoryFeature	regulatory_region_variant	IMPACT=MODIFIER;BIOTYPE=CTCF_binding_site
9:50675117	rs32747212	T	C*	rs32747212	intron_variant nc_transcript_variant downstream_gene_variant	Dixdc1	9_50675117_T/C	ENSMUSR00000464102	RegulatoryFeature	regulatory_region_variant	IMPACT=MODIFIER;BIOTYPE=CTCF_binding_site
9:50679349	rs32750543	G	A*	rs32750543	intron_variant nc_transcript_variant	Dixdc1	9_50679349_G/A	ENSMUSR00000273729	RegulatoryFeature	regulatory_region_variant	IMPACT=MODIFIER;BIOTYPE=open_chromatin_region
9:50679396	rs32751395	C	T*	rs32751395	intron_variant nc_transcript_variant	Dixdc1	9_50679396_C/T	ENSMUSR00000273729	RegulatoryFeature	regulatory_region_variant	IMPACT=MODIFIER;BIOTYPE=open_chromatin_region
9:50679427	rs32751397	T	C*	rs32751397	intron_variant nc_transcript_variant	Dixdc1	9_50679427_T/C	ENSMUSR00000273729	RegulatoryFeature	regulatory_region_variant	IMPACT=MODIFIER;BIOTYPE=open_chromatin_region
9:50679442	rs49224658	G	A*	rs49224658	intron_variant nc_transcript_variant	Dixdc1	9_50679442_G/A	ENSMUSR00000273729	RegulatoryFeature	regulatory_region_variant	IMPACT=MODIFIER;BIOTYPE=open_chromatin_region
9:50679527	rs108817932	T	C*	rs108817932	intron_variant nc_transcript_variant	Dixdc1	9_50679527_T/C	ENSMUSR00000273729	RegulatoryFeature	regulatory_region_variant	IMPACT=MODIFIER;BIOTYPE=open_chromatin_region
9:50679619	rs52065958	G	A*	rs52065958	intron_variant nc_transcript_variant	Dixdc1	9_50679619_G/A	ENSMUSR00000273729	RegulatoryFeature	regulatory_region_variant	IMPACT=MODIFIER;BIOTYPE=open_chromatin_region
9:50679661	rs48434409	T	A*	rs48434409	intron_variant nc_transcript_variant	Dixdc1	9_50679661_T/A	ENSMUSR00000273729	RegulatoryFeature	regulatory_region_variant	IMPACT=MODIFIER;BIOTYPE=open_chromatin_region
9:50679732	rs49019121	C	G*	rs49019121	intron_variant nc_transcript_variant	Dixdc1	9_50679732_C/G	ENSMUSR00000273729	RegulatoryFeature	regulatory_region_variant	IMPACT=MODIFIER;BIOTYPE=open_chromatin_region
9:50679773	rs49038080	G	A*	rs49038080	intron_variant nc_transcript_variant	Dixdc1	9_50679773_G/A	ENSMUSR00000273729	RegulatoryFeature	regulatory_region_variant	IMPACT=MODIFIER;BIOTYPE=open_chromatin_region
9:50679781	rs51480874	G	A*	rs51480874	intron_variant nc_transcript_variant	Dixdc1	9_50679781_G/A	ENSMUSR00000273729	RegulatoryFeature	regulatory_region_variant	IMPACT=MODIFIER;BIOTYPE=open_chromatin_region
9:50679782	rs45947947	G	A*	rs45947947	intron_variant nc_transcript_variant	Dixdc1	9_50679782_G/A	ENSMUSR00000273729	RegulatoryFeature	regulatory_region_variant	IMPACT=MODIFIER;BIOTYPE=open_chromatin_region
9:50679815	rs45866537	G	T*	rs45866537	intron_variant nc_transcript_variant	Dixdc1	9_50679815_G/T	ENSMUSR00000273729	RegulatoryFeature	regulatory_region_variant	IMPACT=MODIFIER;BIOTYPE=open_chromatin_region
9:50679851	rs45678520	G	A*	rs45678520	intron_variant nc_transcript_variant	Dixdc1	9_50679851_G/A	ENSMUSR00000273729	RegulatoryFeature	regulatory_region_variant	IMPACT=MODIFIER;BIOTYPE=open_chromatin_region
9:50680068	rs47004068	T	A*	rs47004068	intron_variant nc_transcript_variant	Dixdc1	9_50680068_T/A	ENSMUSR00000273729	RegulatoryFeature	regulatory_region_variant	IMPACT=MODIFIER;BIOTYPE=open_chromatin_region
9:50680092	rs46030245	A	G*	rs46030245	intron_variant nc_transcript_variant	Dixdc1	9_50680092_A/G	ENSMUSR00000273729	RegulatoryFeature	regulatory_region_variant	IMPACT=MODIFIER;BIOTYPE=open_chromatin_region
9:50687331	rs48433547	G	C*	rs48433547	intron_variant nc_transcript_variant upstream_gene_variant downstream_gene_variant	Dixdc1	9_50687331_G/C	ENSMUSR00000273731	RegulatoryFeature	regulatory_region_variant	IMPACT=MODIFIER;BIOTYPE=open_chromatin_region
9:50687375	-	G	A*	rs47948605	synonymous_variant non_coding_exon_variant nc_transcript_variant upstream_gene_variant downstream_gene_variant	Dixdc1	9_50687375_G/A	ENSMUSR00000273731	RegulatoryFeature	regulatory_region_variant	IMPACT=MODIFIER;BIOTYPE=open_chromatin_region
9:50687593	rs49490726	A	C*	rs49490726	intron_variant nc_transcript_variant upstream_gene_variant downstream_gene_variant	Dixdc1	9_50687593_A/C	ENSMUSR00000273731	RegulatoryFeature	regulatory_region_variant	IMPACT=MODIFIER;BIOTYPE=open_chromatin_region
9:50693657	rs30327999	T	C*	rs30327999	synonymous_variant non_coding_exon_variant nc_transcript_variant	Dixdc1	9_50693657_T/C	ENSMUSR00000273733	RegulatoryFeature	regulatory_region_variant	IMPACT=MODIFIER;BIOTYPE=promoter
9:50693657	rs30327999	T	C*	rs30327999	synonymous_variant non_coding_exon_variant nc_transcript_variant	Dixdc1	9_50693657_T/C	ENSMUSR00000464103	RegulatoryFeature	regulatory_region_variant	IMPACT=MODIFIER;BIOTYPE=CTCF_binding_site
9:50693690	-	A	G*	rs32750781	splice_region_variant synonymous_variant non_coding_exon_variant nc_transcript_variant	Dixdc1	9_50693690_A/G	ENSMUSR00000273733	RegulatoryFeature	regulatory_region_variant	IMPACT=MODIFIER;BIOTYPE=promoter
9:50693690	-	A	G*	rs32750781	splice_region_variant synonymous_variant non_coding_exon_variant nc_transcript_variant	Dixdc1	9_50693690_A/G	ENSMUSR00000464103	RegulatoryFeature	regulatory_region_variant	IMPACT=MODIFIER;BIOTYPE=CTCF_binding_site
9:50693870	rs32750783	G	A*	rs32750783	intron_variant nc_transcript_variant upstream_gene_variant	Dixdc1	9_50693870_G/A	ENSMUSR00000273733	RegulatoryFeature	regulatory_region_variant	IMPACT=MODIFIER;BIOTYPE=promoter
9:50697218	rs29894068	T	C*	rs29894068	intron_variant nc_transcript_variant upstream_gene_variant	Dixdc1	9_50697218_T/C	ENSMUSR00000273734	RegulatoryFeature	regulatory_region_variant	IMPACT=MODIFIER;BIOTYPE=promoter
9:50697331	rs30354959	A	G*	rs30354959	intron_variant nc_transcript_variant upstream_gene_variant	Dixdc1	9_50697331_A/G	ENSMUSR00000273734	RegulatoryFeature	regulatory_region_variant	IMPACT=MODIFIER;BIOTYPE=promoter
9:50697776	rs32747670	A	G*	rs32747670	intron_variant nc_transcript_variant upstream_gene_variant	Dixdc1	9_50697776_A/G	ENSMUSR00000464104	RegulatoryFeature	regulatory_region_variant	IMPACT=MODIFIER;BIOTYPE=promoter
9:50697800	rs212564931	T	C*	rs212564931	intron_variant nc_transcript_variant upstream_gene_variant	Dixdc1	9_50697800_T/C	ENSMUSR00000464104	RegulatoryFeature	regulatory_region_variant	IMPACT=MODIFIER;BIOTYPE=promoter
9:50698107	rs32747672	A	G*	rs32747672	intron_variant nc_transcript_variant upstream_gene_variant	Dixdc1	9_50698107_A/G	ENSMUSR00000464104	RegulatoryFeature	regulatory_region_variant	IMPACT=MODIFIER;BIOTYPE=promoter
9:50698387	rs30093918	G	A*	rs30093918	intron_variant nc_transcript_variant upstream_gene_variant	Dixdc1	9_50698387_G/A	ENSMUSR00000464104	RegulatoryFeature	regulatory_region_variant	IMPACT=MODIFIER;BIOTYPE=promoter
9:50698655	rs32748344	T	C*	rs32748344	intron_variant non_coding_exon_variant nc_transcript_variant upstream_gene_variant	Dixdc1	9_50698655_T/C	ENSMUSR00000464104	RegulatoryFeature	regulatory_region_variant	IMPACT=MODIFIER;BIOTYPE=promoter
9:50698681	rs30470807	T	C*	rs30470807	intron_variant non_coding_exon_variant nc_transcript_variant upstream_gene_variant	Dixdc1	9_50698681_T/C	ENSMUSR00000464104	RegulatoryFeature	regulatory_region_variant	IMPACT=MODIFIER;BIOTYPE=promoter
9:50698889	rs30071575	G	A*	rs30071575	intron_variant non_coding_exon_variant nc_transcript_variant upstream_gene_variant	Dixdc1	9_50698889_G/A	ENSMUSR00000464104	RegulatoryFeature	regulatory_region_variant	IMPACT=MODIFIER;BIOTYPE=promoter
9:50700628	rs32749290	G	A*	rs32749290	intron_variant upstream_gene_variant	Dixdc1	9_50700628_G/A	ENSMUSR00000273735	RegulatoryFeature	regulatory_region_variant	IMPACT=MODIFIER;BIOTYPE=promoter_flanking_region
9:50700642	rs30190233	C	T*	rs30190233	intron_variant upstream_gene_variant	Dixdc1	9_50700642_C/T	ENSMUSR00000273735	RegulatoryFeature	regulatory_region_variant	IMPACT=MODIFIER;BIOTYPE=promoter_flanking_region
9:50700839	rs244822434	C	T*	rs244822434	intron_variant upstream_gene_variant	Dixdc1	9_50700839_C/T	ENSMUSR00000273735	RegulatoryFeature	regulatory_region_variant	IMPACT=MODIFIER;BIOTYPE=promoter_flanking_region
9:50700901	rs32750135	C	A*	rs32750135	intron_variant upstream_gene_variant	Dixdc1	9_50700901_C/A	ENSMUSR00000273735	RegulatoryFeature	regulatory_region_variant	IMPACT=MODIFIER;BIOTYPE=promoter_flanking_region
9:50701022	rs32750139	C	A*	rs32750139	intron_variant upstream_gene_variant	Dixdc1	9_50701022_C/A	ENSMUSR00000273735	RegulatoryFeature	regulatory_region_variant	IMPACT=MODIFIER;BIOTYPE=promoter_flanking_region
9:50701366	rs32750143	T	G*	rs32750143	intron_variant upstream_gene_variant	Dixdc1	9_50701366_T/G	ENSMUSR00000273735	RegulatoryFeature	regulatory_region_variant	IMPACT=MODIFIER;BIOTYPE=promoter_flanking_region
9:50701397	rs32750905	G	A*	rs32750905	intron_variant upstream_gene_variant	Dixdc1	9_50701397_G/A	ENSMUSR00000273735	RegulatoryFeature	regulatory_region_variant	IMPACT=MODIFIER;BIOTYPE=promoter_flanking_region
9:50701465	rs32750906	C	T*	rs32750906	intron_variant upstream_gene_variant	Dixdc1	9_50701465_C/T	ENSMUSR00000273735	RegulatoryFeature	regulatory_region_variant	IMPACT=MODIFIER;BIOTYPE=promoter_flanking_region
9:50701470	rs32750908	G	A*	rs32750908	intron_variant upstream_gene_variant	Dixdc1	9_50701470_G/A	ENSMUSR00000273735	RegulatoryFeature	regulatory_region_variant	IMPACT=MODIFIER;BIOTYPE=promoter_flanking_region
9:50701561	rs48334654	C	T*	rs48334654	intron_variant upstream_gene_variant	Dixdc1	9_50701561_C/T	ENSMUSR00000273735	RegulatoryFeature	regulatory_region_variant	IMPACT=MODIFIER;BIOTYPE=promoter_flanking_region
9:50701599	rs48055252	C	T*	rs48055252	intron_variant upstream_gene_variant	Dixdc1	9_50701599_C/T	ENSMUSR00000273735	RegulatoryFeature	regulatory_region_variant	IMPACT=MODIFIER;BIOTYPE=promoter_flanking_region
9:50701762	rs49973471	T	A*	rs49973471	intron_variant upstream_gene_variant	Dixdc1	9_50701762_T/A	ENSMUSR00000273735	RegulatoryFeature	regulatory_region_variant	IMPACT=MODIFIER;BIOTYPE=promoter_flanking_region
9:50701878	rs32750912	C	T*	rs32750912	intron_variant upstream_gene_variant	Dixdc1	9_50701878_C/T	ENSMUSR00000273735	RegulatoryFeature	regulatory_region_variant	IMPACT=MODIFIER;BIOTYPE=promoter_flanking_region
9:50709367	rs252185426	G	C*	rs252185426	intron_variant downstream_gene_variant	Dixdc1	9_50709367_G/C	ENSMUSR00000464105	RegulatoryFeature	regulatory_region_variant	IMPACT=MODIFIER;BIOTYPE=CTCF_binding_site
9:50709406	rs50308697	A	C*	rs50308697	intron_variant downstream_gene_variant	Dixdc1	9_50709406_A/C	ENSMUSR00000464105	RegulatoryFeature	regulatory_region_variant	IMPACT=MODIFIER;BIOTYPE=CTCF_binding_site
9:50709419	rs32754181	T	C*	rs32754181	intron_variant downstream_gene_variant	Dixdc1	9_50709419_T/C	ENSMUSR00000464105	RegulatoryFeature	regulatory_region_variant	IMPACT=MODIFIER;BIOTYPE=CTCF_binding_site
9:50709501	rs32747644	T	C*	rs32747644	intron_variant downstream_gene_variant	Dixdc1	9_50709501_T/C	ENSMUSR00000464105	RegulatoryFeature	regulatory_region_variant	IMPACT=MODIFIER;BIOTYPE=CTCF_binding_site
9:50709516	rs32747646	T	C*	rs32747646	intron_variant downstream_gene_variant	Dixdc1	9_50709516_T/C	ENSMUSR00000464105	RegulatoryFeature	regulatory_region_variant	IMPACT=MODIFIER;BIOTYPE=CTCF_binding_site
9:50709559	rs48175350	A	G*	rs48175350	intron_variant downstream_gene_variant	Dixdc1	9_50709559_A/G	ENSMUSR00000464105	RegulatoryFeature	regulatory_region_variant	IMPACT=MODIFIER;BIOTYPE=CTCF_binding_site
9:50709586	rs51475297	C	T*	rs51475297	intron_variant downstream_gene_variant	Dixdc1	9_50709586_C/T	ENSMUSR00000464105	RegulatoryFeature	regulatory_region_variant	IMPACT=MODIFIER;BIOTYPE=CTCF_binding_site
9:50721040	rs32750516	A	G	rs32750516	intron_variant	Dixdc1	9_50721040_A/G	ENSMUSR00000464106	RegulatoryFeature	regulatory_region_variant	IMPACT=MODIFIER;BIOTYPE=enhancer
9:50721074	rs32750518	A	C	rs32750518	intron_variant	Dixdc1	9_50721074_A/C	ENSMUSR00000464106	RegulatoryFeature	regulatory_region_variant	IMPACT=MODIFIER;BIOTYPE=enhancer
9:50721119	rs32750520	A	C	rs32750520	intron_variant	Dixdc1	9_50721119_A/C	ENSMUSR00000464106	RegulatoryFeature	regulatory_region_variant	IMPACT=MODIFIER;BIOTYPE=enhancer
9:50721187	rs32751284	T	A	rs32751284	intron_variant	Dixdc1	9_50721187_T/A	ENSMUSR00000464106	RegulatoryFeature	regulatory_region_variant	IMPACT=MODIFIER;BIOTYPE=enhancer
9:50722374	-	T	c	rs32752360	intron_variant	Dixdc1	9_50722374_T/c	ENSMUSR00000273739	RegulatoryFeature	regulatory_region_variant	IMPACT=MODIFIER;BIOTYPE=promoter_flanking_region
9:50722407	rs32752362	A	G	rs32752362	intron_variant	Dixdc1	9_50722407_A/G	ENSMUSR00000273739	RegulatoryFeature	regulatory_region_variant	IMPACT=MODIFIER;BIOTYPE=promoter_flanking_region
9:50722426	rs46676110	G	C	rs46676110	intron_variant	Dixdc1	9_50722426_G/C	ENSMUSR00000273739	RegulatoryFeature	regulatory_region_variant	IMPACT=MODIFIER;BIOTYPE=promoter_flanking_region
9:50722430	rs216644399	A	G	rs216644399	intron_variant	Dixdc1	9_50722430_A/G	ENSMUSR00000273739	RegulatoryFeature	regulatory_region_variant	IMPACT=MODIFIER;BIOTYPE=promoter_flanking_region
9:50722434	rs48189246	G	A	rs48189246	intron_variant	Dixdc1	9_50722434_G/A	ENSMUSR00000273739	RegulatoryFeature	regulatory_region_variant	IMPACT=MODIFIER;BIOTYPE=promoter_flanking_region
9:50722510	rs32753134	G	A	rs32753134	intron_variant	Dixdc1	9_50722510_G/A	ENSMUSR00000273739	RegulatoryFeature	regulatory_region_variant	IMPACT=MODIFIER;BIOTYPE=promoter_flanking_region
9:50722715	rs32753136	T	G	rs32753136	intron_variant	Dixdc1	9_50722715_T/G	ENSMUSR00000273739	RegulatoryFeature	regulatory_region_variant	IMPACT=MODIFIER;BIOTYPE=promoter_flanking_region
9:50723053	rs261891354	A	G	rs261891354	intron_variant	Dixdc1	9_50723053_A/G	ENSMUSR00000273739	RegulatoryFeature	regulatory_region_variant	IMPACT=MODIFIER;BIOTYPE=promoter_flanking_region
9:50723291	rs33659862	G	A	rs33659862	intron_variant	Dixdc1	9_50723291_G/A	ENSMUSR00000273739	RegulatoryFeature	regulatory_region_variant	IMPACT=MODIFIER;BIOTYPE=promoter_flanking_region
9:50723294	rs30282777	C	T	rs30282777	intron_variant	Dixdc1	9_50723294_C/T	ENSMUSR00000273739	RegulatoryFeature	regulatory_region_variant	IMPACT=MODIFIER;BIOTYPE=promoter_flanking_region
9:50723300	rs30179725	A	G	rs30179725	intron_variant	Dixdc1	9_50723300_A/G	ENSMUSR00000273739	RegulatoryFeature	regulatory_region_variant	IMPACT=MODIFIER;BIOTYPE=promoter_flanking_region
9:50723694	rs29792608	G	A	rs29792608	intron_variant	Dixdc1	9_50723694_G/A	ENSMUSR00000273739	RegulatoryFeature	regulatory_region_variant	IMPACT=MODIFIER;BIOTYPE=promoter_flanking_region
9:50724516	rs52397362	A	G	rs52397362	intron_variant	Dixdc1	9_50724516_A/G	ENSMUSR00000273739	RegulatoryFeature	regulatory_region_variant	IMPACT=MODIFIER;BIOTYPE=promoter_flanking_region
9:50724520	rs52479693	G	A	rs52479693	intron_variant	Dixdc1	9_50724520_G/A	ENSMUSR00000273739	RegulatoryFeature	regulatory_region_variant	IMPACT=MODIFIER;BIOTYPE=promoter_flanking_region
9:50724647	rs52187486	C	T	rs52187486	intron_variant	Dixdc1	9_50724647_C/T	ENSMUSR00000273739	RegulatoryFeature	regulatory_region_variant	IMPACT=MODIFIER;BIOTYPE=promoter_flanking_region
9:50724767	rs32754766	T	C	rs32754766	intron_variant	Dixdc1	9_50724767_T/C	ENSMUSR00000273739	RegulatoryFeature	regulatory_region_variant	IMPACT=MODIFIER;BIOTYPE=promoter_flanking_region
9:50724927	-	C	G	rs580733445	-	-	9_50724927_C/G	ENSMUSR00000273739	RegulatoryFeature	regulatory_region_variant	IMPACT=MODIFIER;BIOTYPE=promoter_flanking_region
9:50726998	-	A	T	rs32747617	intron_variant	Dixdc1	9_50726998_A/T	ENSMUSR00000273740	RegulatoryFeature	regulatory_region_variant	IMPACT=MODIFIER;BIOTYPE=promoter
9:50727077	rs30144415	C	T	rs30144415	intron_variant	Dixdc1	9_50727077_C/T	ENSMUSR00000273740	RegulatoryFeature	regulatory_region_variant	IMPACT=MODIFIER;BIOTYPE=promoter
9:50727131	rs29596906	T	C	rs29596906	intron_variant	Dixdc1	9_50727131_T/C	ENSMUSR00000273740	RegulatoryFeature	regulatory_region_variant	IMPACT=MODIFIER;BIOTYPE=promoter
9:50727132	rs29782294	G	A	rs29782294	intron_variant	Dixdc1	9_50727132_G/A	ENSMUSR00000273740	RegulatoryFeature	regulatory_region_variant	IMPACT=MODIFIER;BIOTYPE=promoter
9:50727216	rs240772137	C	T	rs240772137	intron_variant	Dixdc1	9_50727216_C/T	ENSMUSR00000273740	RegulatoryFeature	regulatory_region_variant	IMPACT=MODIFIER;BIOTYPE=promoter
9:50727283	rs29888549	T	G	rs29888549	intron_variant	Dixdc1	9_50727283_T/G	ENSMUSR00000273740	RegulatoryFeature	regulatory_region_variant	IMPACT=MODIFIER;BIOTYPE=promoter
9:50727316	rs262881769	T	G	rs262881769	intron_variant	Dixdc1	9_50727316_T/G	ENSMUSR00000273740	RegulatoryFeature	regulatory_region_variant	IMPACT=MODIFIER;BIOTYPE=promoter
9:50727358	rs32747621	A	G	rs32747621	intron_variant	Dixdc1	9_50727358_A/G	ENSMUSR00000273740	RegulatoryFeature	regulatory_region_variant	IMPACT=MODIFIER;BIOTYPE=promoter
9:50727518	rs32747623	A	G	rs32747623	intron_variant	Dixdc1	9_50727518_A/G	ENSMUSR00000273740	RegulatoryFeature	regulatory_region_variant	IMPACT=MODIFIER;BIOTYPE=promoter
9:50727624	rs32748585	G	C	rs32748585	intron_variant	Dixdc1	9_50727624_G/C	ENSMUSR00000273740	RegulatoryFeature	regulatory_region_variant	IMPACT=MODIFIER;BIOTYPE=promoter
9:50727701	rs46830601	A	C	rs46830601	intron_variant	Dixdc1	9_50727701_A/C	ENSMUSR00000273740	RegulatoryFeature	regulatory_region_variant	IMPACT=MODIFIER;BIOTYPE=promoter
9:50727702	rs48721265	C	T	rs48721265	intron_variant	Dixdc1	9_50727702_C/T	ENSMUSR00000273740	RegulatoryFeature	regulatory_region_variant	IMPACT=MODIFIER;BIOTYPE=promoter
9:50727723	rs50199730	G	C	rs50199730	intron_variant	Dixdc1	9_50727723_G/C	ENSMUSR00000273740	RegulatoryFeature	regulatory_region_variant	IMPACT=MODIFIER;BIOTYPE=promoter
9:50727900	rs32748587	T	C*	rs32748587	5_prime_utr_variant intron_variant	Dixdc1	9_50727900_T/C	ENSMUSR00000273740	RegulatoryFeature	regulatory_region_variant	IMPACT=MODIFIER;BIOTYPE=promoter
9:50728086	rs32748591	A	G*	rs32748591	intron_variant upstream_gene_variant	Dixdc1	9_50728086_A/G	ENSMUSR00000273740	RegulatoryFeature	regulatory_region_variant	IMPACT=MODIFIER;BIOTYPE=promoter
9:50728263	rs32748593	G	A*	rs32748593	intron_variant upstream_gene_variant	Dixdc1	9_50728263_G/A	ENSMUSR00000273740	RegulatoryFeature	regulatory_region_variant	IMPACT=MODIFIER;BIOTYPE=promoter
9:50728313	rs52290840	A	G*	rs52290840	intron_variant upstream_gene_variant	Dixdc1	9_50728313_A/G	ENSMUSR00000273740	RegulatoryFeature	regulatory_region_variant	IMPACT=MODIFIER;BIOTYPE=promoter
9:50728335	rs52530217	A	g*	rs52530217	intron_variant upstream_gene_variant	Dixdc1	9_50728335_A/g	ENSMUSR00000273740	RegulatoryFeature	regulatory_region_variant	IMPACT=MODIFIER;BIOTYPE=promoter
9:50728345	-	G	A*	rs585537464	intron_variant upstream_gene_variant	Dixdc1	9_50728345_G/A	ENSMUSR00000273740	RegulatoryFeature	regulatory_region_variant	IMPACT=MODIFIER;BIOTYPE=promoter
9:50728359	-	A	G*	rs583308414	intron_variant upstream_gene_variant	Dixdc1	9_50728359_A/G	ENSMUSR00000273740	RegulatoryFeature	regulatory_region_variant	IMPACT=MODIFIER;BIOTYPE=promoter
9:50728360	-	C	T*	rs586642982	intron_variant upstream_gene_variant	Dixdc1	9_50728360_C/T	ENSMUSR00000273740	RegulatoryFeature	regulatory_region_variant	IMPACT=MODIFIER;BIOTYPE=promoter
9:50728362	-	T	C*	rs580033503	intron_variant upstream_gene_variant	Dixdc1	9_50728362_T/C	ENSMUSR00000273740	RegulatoryFeature	regulatory_region_variant	IMPACT=MODIFIER;BIOTYPE=promoter
9:50728364	-	C	T*	rs583539543	intron_variant upstream_gene_variant	Dixdc1	9_50728364_C/T	ENSMUSR00000273740	RegulatoryFeature	regulatory_region_variant	IMPACT=MODIFIER;BIOTYPE=promoter
9:50728516	rs32749295	G	T*	rs32749295	intron_variant upstream_gene_variant	Dixdc1	9_50728516_G/T	ENSMUSR00000273740	RegulatoryFeature	regulatory_region_variant	IMPACT=MODIFIER;BIOTYPE=promoter
9:50728576	rs48912142	A	T*	rs48912142	intron_variant upstream_gene_variant	Dixdc1	9_50728576_A/T	ENSMUSR00000273740	RegulatoryFeature	regulatory_region_variant	IMPACT=MODIFIER;BIOTYPE=promoter
9:50728645	rs49873805	C	G*	rs49873805	intron_variant upstream_gene_variant	Dixdc1	9_50728645_C/G	ENSMUSR00000273740	RegulatoryFeature	regulatory_region_variant	IMPACT=MODIFIER;BIOTYPE=promoter
9:50729460	rs32749301	A	G*	rs32749301	intron_variant upstream_gene_variant	Dixdc1	9_50729460_A/G	ENSMUSR00000464107	RegulatoryFeature	regulatory_region_variant	IMPACT=MODIFIER;BIOTYPE=enhancer
9:50732823	rs32751917	G	A*	rs32751917	intron_variant upstream_gene_variant	Dixdc1	9_50732823_G/A	ENSMUSR00000464108	RegulatoryFeature	regulatory_region_variant	IMPACT=MODIFIER;BIOTYPE=enhancer
9:50732892	rs32751921	T	C*	rs32751921	intron_variant upstream_gene_variant	Dixdc1	9_50732892_T/C	ENSMUSR00000464108	RegulatoryFeature	regulatory_region_variant	IMPACT=MODIFIER;BIOTYPE=enhancer
9:50732940	rs30090385	C	A*	rs30090385	intron_variant upstream_gene_variant	Dixdc1	9_50732940_C/A	ENSMUSR00000464108	RegulatoryFeature	regulatory_region_variant	IMPACT=MODIFIER;BIOTYPE=enhancer
9:50733113	rs30525945	C	T	rs30525945	intron_variant	Dixdc1	9_50733113_C/T	ENSMUSR00000464108	RegulatoryFeature	regulatory_region_variant	IMPACT=MODIFIER;BIOTYPE=enhancer
9:50733340	rs29593958	A	G	rs29593958	intron_variant	Dixdc1	9_50733340_A/G	ENSMUSR00000464108	RegulatoryFeature	regulatory_region_variant	IMPACT=MODIFIER;BIOTYPE=enhancer
9:50733351	rs30333222	C	G	rs30333222	intron_variant	Dixdc1	9_50733351_C/G	ENSMUSR00000464108	RegulatoryFeature	regulatory_region_variant	IMPACT=MODIFIER;BIOTYPE=enhancer
9:50733399	rs29643061	T	A	rs29643061	intron_variant	Dixdc1	9_50733399_T/A	ENSMUSR00000464108	RegulatoryFeature	regulatory_region_variant	IMPACT=MODIFIER;BIOTYPE=enhancer
9:50734881	rs46530330	A	C*	rs46530330	intron_variant downstream_gene_variant	Dixdc1	9_50734881_A/C	ENSMUSR00000273744	RegulatoryFeature	regulatory_region_variant	IMPACT=MODIFIER;BIOTYPE=promoter_flanking_region
9:50734881	rs46530330	A	C*	rs46530330	intron_variant downstream_gene_variant	Dixdc1	9_50734881_A/C	ENSMUSR00000464109	RegulatoryFeature	regulatory_region_variant	IMPACT=MODIFIER;BIOTYPE=enhancer
9:50734902	rs32752820	T	G*	rs32752820	intron_variant downstream_gene_variant	Dixdc1	9_50734902_T/G	ENSMUSR00000273744	RegulatoryFeature	regulatory_region_variant	IMPACT=MODIFIER;BIOTYPE=promoter_flanking_region
9:50734902	rs32752820	T	G*	rs32752820	intron_variant downstream_gene_variant	Dixdc1	9_50734902_T/G	ENSMUSR00000464109	RegulatoryFeature	regulatory_region_variant	IMPACT=MODIFIER;BIOTYPE=enhancer
9:50734923	rs32752822	G	A*	rs32752822	intron_variant downstream_gene_variant	Dixdc1	9_50734923_G/A	ENSMUSR00000273744	RegulatoryFeature	regulatory_region_variant	IMPACT=MODIFIER;BIOTYPE=promoter_flanking_region
9:50734923	rs32752822	G	A*	rs32752822	intron_variant downstream_gene_variant	Dixdc1	9_50734923_G/A	ENSMUSR00000464109	RegulatoryFeature	regulatory_region_variant	IMPACT=MODIFIER;BIOTYPE=enhancer
9:50734981	rs49982802	A	C*	rs49982802	intron_variant downstream_gene_variant	Dixdc1	9_50734981_A/C	ENSMUSR00000273744	RegulatoryFeature	regulatory_region_variant	IMPACT=MODIFIER;BIOTYPE=promoter_flanking_region
9:50734981	rs49982802	A	C*	rs49982802	intron_variant downstream_gene_variant	Dixdc1	9_50734981_A/C	ENSMUSR00000464109	RegulatoryFeature	regulatory_region_variant	IMPACT=MODIFIER;BIOTYPE=enhancer
9:50734982	rs47995053	C	T*	rs47995053	intron_variant downstream_gene_variant	Dixdc1	9_50734982_C/T	ENSMUSR00000273744	RegulatoryFeature	regulatory_region_variant	IMPACT=MODIFIER;BIOTYPE=promoter_flanking_region
9:50734982	rs47995053	C	T*	rs47995053	intron_variant downstream_gene_variant	Dixdc1	9_50734982_C/T	ENSMUSR00000464109	RegulatoryFeature	regulatory_region_variant	IMPACT=MODIFIER;BIOTYPE=enhancer
9:50734992	rs32752823	A	G*	rs32752823	intron_variant downstream_gene_variant	Dixdc1	9_50734992_A/G	ENSMUSR00000273744	RegulatoryFeature	regulatory_region_variant	IMPACT=MODIFIER;BIOTYPE=promoter_flanking_region
9:50734992	rs32752823	A	G*	rs32752823	intron_variant downstream_gene_variant	Dixdc1	9_50734992_A/G	ENSMUSR00000464109	RegulatoryFeature	regulatory_region_variant	IMPACT=MODIFIER;BIOTYPE=enhancer
9:50735011	rs46173445	T	A*	rs46173445	intron_variant downstream_gene_variant	Dixdc1	9_50735011_T/A	ENSMUSR00000273744	RegulatoryFeature	regulatory_region_variant	IMPACT=MODIFIER;BIOTYPE=promoter_flanking_region
9:50735011	rs46173445	T	A*	rs46173445	intron_variant downstream_gene_variant	Dixdc1	9_50735011_T/A	ENSMUSR00000464110	RegulatoryFeature	regulatory_region_variant	IMPACT=MODIFIER;BIOTYPE=CTCF_binding_site
9:50735050	rs32753734	A	G*	rs32753734	intron_variant downstream_gene_variant	Dixdc1	9_50735050_A/G	ENSMUSR00000273744	RegulatoryFeature	regulatory_region_variant	IMPACT=MODIFIER;BIOTYPE=promoter_flanking_region
9:50735050	rs32753734	A	G*	rs32753734	intron_variant downstream_gene_variant	Dixdc1	9_50735050_A/G	ENSMUSR00000464110	RegulatoryFeature	regulatory_region_variant	IMPACT=MODIFIER;BIOTYPE=CTCF_binding_site
9:50735064	rs32753735	T	G*	rs32753735	intron_variant downstream_gene_variant	Dixdc1	9_50735064_T/G	ENSMUSR00000273744	RegulatoryFeature	regulatory_region_variant	IMPACT=MODIFIER;BIOTYPE=promoter_flanking_region
9:50735064	rs32753735	T	G*	rs32753735	intron_variant downstream_gene_variant	Dixdc1	9_50735064_T/G	ENSMUSR00000464110	RegulatoryFeature	regulatory_region_variant	IMPACT=MODIFIER;BIOTYPE=CTCF_binding_site
9:50735140	rs32753737	G	A*	rs32753737	intron_variant downstream_gene_variant	Dixdc1	9_50735140_G/A	ENSMUSR00000273744	RegulatoryFeature	regulatory_region_variant	IMPACT=MODIFIER;BIOTYPE=promoter_flanking_region
9:50735140	rs32753737	G	A*	rs32753737	intron_variant downstream_gene_variant	Dixdc1	9_50735140_G/A	ENSMUSR00000464110	RegulatoryFeature	regulatory_region_variant	IMPACT=MODIFIER;BIOTYPE=CTCF_binding_site
9:50735140	rs32753737	G	A*	rs32753737	intron_variant downstream_gene_variant	Dixdc1	9_50735140_G/A	ENSMUSR00000464111	RegulatoryFeature	regulatory_region_variant	IMPACT=MODIFIER;BIOTYPE=TF_binding_site
9:50738817	rs32748817	A	G*	rs32748817	intron_variant downstream_gene_variant	Dixdc1	9_50738817_A/G	ENSMUSR00000273745	RegulatoryFeature	regulatory_region_variant	IMPACT=MODIFIER;BIOTYPE=promoter
9:50739181	rs32748821	T	C*	rs32748821	intron_variant downstream_gene_variant	Dixdc1	9_50739181_T/C	ENSMUSR00000273745	RegulatoryFeature	regulatory_region_variant	IMPACT=MODIFIER;BIOTYPE=promoter
9:50739368	rs32749417	G	A*	rs32749417	5_prime_utr_variant downstream_gene_variant	Dixdc1	9_50739368_G/A	ENSMUSR00000273745	RegulatoryFeature	regulatory_region_variant	IMPACT=MODIFIER;BIOTYPE=promoter
9:50739383	rs32749419	T	C*	rs32749419	5_prime_utr_variant downstream_gene_variant	Dixdc1	9_50739383_T/C	ENSMUSR00000273745	RegulatoryFeature	regulatory_region_variant	IMPACT=MODIFIER;BIOTYPE=promoter
9:50739453	rs50146854	C	T*	rs50146854	5_prime_utr_variant upstream_gene_variant downstream_gene_variant	Dixdc1	9_50739453_C/T	ENSMUSR00000273745	RegulatoryFeature	regulatory_region_variant	IMPACT=MODIFIER;BIOTYPE=promoter
9:50739496	rs32749423	A	C*	rs32749423	5_prime_utr_variant upstream_gene_variant downstream_gene_variant	Dixdc1	9_50739496_A/C	ENSMUSR00000273745	RegulatoryFeature	regulatory_region_variant	IMPACT=MODIFIER;BIOTYPE=promoter
9:50739642	rs32750195	G	A*	rs32750195	upstream_gene_variant downstream_gene_variant	Dixdc1	9_50739642_G/A	ENSMUSR00000273745	RegulatoryFeature	regulatory_region_variant	IMPACT=MODIFIER;BIOTYPE=promoter
9:50739786	-	G	A*	rs32750197	3_prime_utr_variant upstream_gene_variant	2310030G06Rik	9_50739786_G/A	ENSMUSR00000273745	RegulatoryFeature	regulatory_region_variant	IMPACT=MODIFIER;BIOTYPE=promoter
9:50742687	rs32751819	C	T*	rs32751819	intron_variant upstream_gene_variant	2310030G06Rik	9_50742687_C/T	ENSMUSR00000464112	RegulatoryFeature	regulatory_region_variant	IMPACT=MODIFIER;BIOTYPE=promoter_flanking_region
9:50742718	rs48902686	A	G*	rs48902686	intron_variant upstream_gene_variant	2310030G06Rik	9_50742718_A/G	ENSMUSR00000464112	RegulatoryFeature	regulatory_region_variant	IMPACT=MODIFIER;BIOTYPE=promoter_flanking_region
9:50742775	rs32751821	C	T*	rs32751821	intron_variant upstream_gene_variant	2310030G06Rik	9_50742775_C/T	ENSMUSR00000464112	RegulatoryFeature	regulatory_region_variant	IMPACT=MODIFIER;BIOTYPE=promoter_flanking_region
9:50742816	rs46332619	C	T*	rs46332619	intron_variant upstream_gene_variant	2310030G06Rik	9_50742816_C/T	ENSMUSR00000464112	RegulatoryFeature	regulatory_region_variant	IMPACT=MODIFIER;BIOTYPE=promoter_flanking_region
9:50742826	rs32751823	T	C*	rs32751823	intron_variant upstream_gene_variant	2310030G06Rik	9_50742826_T/C	ENSMUSR00000464112	RegulatoryFeature	regulatory_region_variant	IMPACT=MODIFIER;BIOTYPE=promoter_flanking_region
9:50743423	rs47251876	T	C*	rs47251876	intron_variant upstream_gene_variant	2310030G06Rik	9_50743423_T/C	ENSMUSR00000464113	RegulatoryFeature	regulatory_region_variant	IMPACT=MODIFIER;BIOTYPE=enhancer
9:50743491	rs32753265	T	C*	rs32753265	intron_variant upstream_gene_variant	2310030G06Rik	9_50743491_T/C	ENSMUSR00000464113	RegulatoryFeature	regulatory_region_variant	IMPACT=MODIFIER;BIOTYPE=enhancer
9:50743581	rs30382599	A	G*	rs30382599	intron_variant upstream_gene_variant	2310030G06Rik	9_50743581_A/G	ENSMUSR00000464113	RegulatoryFeature	regulatory_region_variant	IMPACT=MODIFIER;BIOTYPE=enhancer
9:50744928	rs30376612	A	G	rs30376612	intron_variant	2310030G06Rik	9_50744928_A/G	ENSMUSR00000273748	RegulatoryFeature	regulatory_region_variant	IMPACT=MODIFIER;BIOTYPE=promoter_flanking_region
9:50745052	rs29588130	T	C	rs29588130	intron_variant	2310030G06Rik	9_50745052_T/C	ENSMUSR00000273748	RegulatoryFeature	regulatory_region_variant	IMPACT=MODIFIER;BIOTYPE=promoter_flanking_region
9:50745076	rs30083472	C	A	rs30083472	intron_variant	2310030G06Rik	9_50745076_C/A	ENSMUSR00000273748	RegulatoryFeature	regulatory_region_variant	IMPACT=MODIFIER;BIOTYPE=promoter_flanking_region
9:50745163	rs30277341	A	G	rs30277341	intron_variant	2310030G06Rik	9_50745163_A/G	ENSMUSR00000273748	RegulatoryFeature	regulatory_region_variant	IMPACT=MODIFIER;BIOTYPE=promoter_flanking_region
9:50745209	rs30380554	T	G	rs30380554	intron_variant	2310030G06Rik	9_50745209_T/G	ENSMUSR00000273748	RegulatoryFeature	regulatory_region_variant	IMPACT=MODIFIER;BIOTYPE=promoter_flanking_region
9:50745209	rs30380554	T	G	rs30380554	intron_variant	2310030G06Rik	9_50745209_T/G	ENSMUSR00000464114	RegulatoryFeature	regulatory_region_variant	IMPACT=MODIFIER;BIOTYPE=open_chromatin_region
9:50745247	rs258696516	C	T	rs258696516	intron_variant	2310030G06Rik	9_50745247_C/T	ENSMUSR00000273748	RegulatoryFeature	regulatory_region_variant	IMPACT=MODIFIER;BIOTYPE=promoter_flanking_region
9:50745247	rs258696516	C	T	rs258696516	intron_variant	2310030G06Rik	9_50745247_C/T	ENSMUSR00000464114	RegulatoryFeature	regulatory_region_variant	IMPACT=MODIFIER;BIOTYPE=open_chromatin_region
9:50745284	rs249580558	C	T	rs249580558	intron_variant	2310030G06Rik	9_50745284_C/T	ENSMUSR00000273748	RegulatoryFeature	regulatory_region_variant	IMPACT=MODIFIER;BIOTYPE=promoter_flanking_region
9:50745284	rs249580558	C	T	rs249580558	intron_variant	2310030G06Rik	9_50745284_C/T	ENSMUSR00000464114	RegulatoryFeature	regulatory_region_variant	IMPACT=MODIFIER;BIOTYPE=open_chromatin_region
9:50745322	rs233537162	C	T	rs233537162	intron_variant	2310030G06Rik	9_50745322_C/T	ENSMUSR00000273748	RegulatoryFeature	regulatory_region_variant	IMPACT=MODIFIER;BIOTYPE=promoter_flanking_region
9:50745322	rs233537162	C	T	rs233537162	intron_variant	2310030G06Rik	9_50745322_C/T	ENSMUSR00000464114	RegulatoryFeature	regulatory_region_variant	IMPACT=MODIFIER;BIOTYPE=open_chromatin_region
9:50745392	rs215700949	C	T	rs215700949	intron_variant	2310030G06Rik	9_50745392_C/T	ENSMUSR00000273748	RegulatoryFeature	regulatory_region_variant	IMPACT=MODIFIER;BIOTYPE=promoter_flanking_region
9:50745392	rs215700949	C	T	rs215700949	intron_variant	2310030G06Rik	9_50745392_C/T	ENSMUSR00000464114	RegulatoryFeature	regulatory_region_variant	IMPACT=MODIFIER;BIOTYPE=open_chromatin_region
9:50745415	rs32754272	A	G	rs32754272	intron_variant	2310030G06Rik	9_50745415_A/G	ENSMUSR00000273748	RegulatoryFeature	regulatory_region_variant	IMPACT=MODIFIER;BIOTYPE=promoter_flanking_region
9:50745415	rs32754272	A	G	rs32754272	intron_variant	2310030G06Rik	9_50745415_A/G	ENSMUSR00000464114	RegulatoryFeature	regulatory_region_variant	IMPACT=MODIFIER;BIOTYPE=open_chromatin_region
9:50745503	rs32747974	T	A	rs32747974	intron_variant	2310030G06Rik	9_50745503_T/A	ENSMUSR00000273748	RegulatoryFeature	regulatory_region_variant	IMPACT=MODIFIER;BIOTYPE=promoter_flanking_region
9:50745503	rs32747974	T	A	rs32747974	intron_variant	2310030G06Rik	9_50745503_T/A	ENSMUSR00000464114	RegulatoryFeature	regulatory_region_variant	IMPACT=MODIFIER;BIOTYPE=open_chromatin_region
9:50745692	-	C	t	rs33764235	-	-	9_50745692_C/t	ENSMUSR00000273749	RegulatoryFeature	regulatory_region_variant	IMPACT=MODIFIER;BIOTYPE=promoter
9:50745733	rs4139371	G	A	rs4139371	intron_variant	2310030G06Rik	9_50745733_G/A	ENSMUSR00000273749	RegulatoryFeature	regulatory_region_variant	IMPACT=MODIFIER;BIOTYPE=promoter
9:50745795	rs3685290	A	G	rs3685290	intron_variant	2310030G06Rik	9_50745795_A/G	ENSMUSR00000273749	RegulatoryFeature	regulatory_region_variant	IMPACT=MODIFIER;BIOTYPE=promoter
9:50745810	-	T	G	rs3685309	intron_variant	2310030G06Rik	9_50745810_T/G	ENSMUSR00000273749	RegulatoryFeature	regulatory_region_variant	IMPACT=MODIFIER;BIOTYPE=promoter
9:50745817	rs3685330	C	G	rs3685330	intron_variant	2310030G06Rik	9_50745817_C/G	ENSMUSR00000273749	RegulatoryFeature	regulatory_region_variant	IMPACT=MODIFIER;BIOTYPE=promoter
9:50745818	rs3685331	A	G	rs3685331	intron_variant	2310030G06Rik	9_50745818_A/G	ENSMUSR00000273749	RegulatoryFeature	regulatory_region_variant	IMPACT=MODIFIER;BIOTYPE=promoter
9:50746348	rs32747980	G	A*	rs32747980	intron_variant downstream_gene_variant	2310030G06Rik	9_50746348_G/A	ENSMUSR00000273749	RegulatoryFeature	regulatory_region_variant	IMPACT=MODIFIER;BIOTYPE=promoter
9:50746516	rs32747982	A	T*	rs32747982	5_prime_utr_variant downstream_gene_variant	2310030G06Rik	9_50746516_A/T	ENSMUSR00000273749	RegulatoryFeature	regulatory_region_variant	IMPACT=MODIFIER;BIOTYPE=promoter
9:50746556	rs32748944	G	C*	rs32748944	upstream_gene_variant downstream_gene_variant	2310030G06Rik	9_50746556_G/C	ENSMUSR00000273749	RegulatoryFeature	regulatory_region_variant	IMPACT=MODIFIER;BIOTYPE=promoter
9:50746560	rs29738068	A	G*	rs29738068	upstream_gene_variant downstream_gene_variant	2310030G06Rik	9_50746560_A/G	ENSMUSR00000273749	RegulatoryFeature	regulatory_region_variant	IMPACT=MODIFIER;BIOTYPE=promoter
9:50746746	rs29928416	T	G*	rs29928416	upstream_gene_variant downstream_gene_variant	2310030G06Rik	9_50746746_T/G	ENSMUSR00000273749	RegulatoryFeature	regulatory_region_variant	IMPACT=MODIFIER;BIOTYPE=promoter
9:50748680	rs45757049	G	T*	rs45757049	upstream_gene_variant downstream_gene_variant	2310030G06Rik	9_50748680_G/T	ENSMUSR00000273750	RegulatoryFeature	regulatory_region_variant	IMPACT=MODIFIER;BIOTYPE=open_chromatin_region
9:50748693	rs256299090	C	T*	rs256299090	upstream_gene_variant downstream_gene_variant	2310030G06Rik	9_50748693_C/T	ENSMUSR00000273750	RegulatoryFeature	regulatory_region_variant	IMPACT=MODIFIER;BIOTYPE=open_chromatin_region
9:50748700	rs45850206	T	A*	rs45850206	upstream_gene_variant downstream_gene_variant	2310030G06Rik	9_50748700_T/A	ENSMUSR00000273750	RegulatoryFeature	regulatory_region_variant	IMPACT=MODIFIER;BIOTYPE=open_chromatin_region
9:50748802	rs32752968	A	T*	rs32752968	upstream_gene_variant downstream_gene_variant	2310030G06Rik	9_50748802_A/T	ENSMUSR00000273750	RegulatoryFeature	regulatory_region_variant	IMPACT=MODIFIER;BIOTYPE=open_chromatin_region
9:50748825	-	G	A*	rs32752969	upstream_gene_variant downstream_gene_variant	2310030G06Rik	9_50748825_G/A	ENSMUSR00000273750	RegulatoryFeature	regulatory_region_variant	IMPACT=MODIFIER;BIOTYPE=open_chromatin_region
9:50748865	rs32752971	G	A*	rs32752971	upstream_gene_variant downstream_gene_variant	2310030G06Rik	9_50748865_G/A	ENSMUSR00000273750	RegulatoryFeature	regulatory_region_variant	IMPACT=MODIFIER;BIOTYPE=open_chromatin_region
9:50748916	rs32752973	A	G*	rs32752973	upstream_gene_variant downstream_gene_variant	2310030G06Rik	9_50748916_A/G	ENSMUSR00000273750	RegulatoryFeature	regulatory_region_variant	IMPACT=MODIFIER;BIOTYPE=open_chromatin_region
9:50748984	rs47866367	G	T*	rs47866367	upstream_gene_variant downstream_gene_variant	2310030G06Rik	9_50748984_G/T	ENSMUSR00000273750	RegulatoryFeature	regulatory_region_variant	IMPACT=MODIFIER;BIOTYPE=open_chromatin_region
9:50749118	rs47239308	A	C*	rs47239308	upstream_gene_variant downstream_gene_variant	2310030G06Rik	9_50749118_A/C	ENSMUSR00000273750	RegulatoryFeature	regulatory_region_variant	IMPACT=MODIFIER;BIOTYPE=open_chromatin_region
9:50749126	rs50707822	G	A*	rs50707822	upstream_gene_variant downstream_gene_variant	2310030G06Rik	9_50749126_G/A	ENSMUSR00000273750	RegulatoryFeature	regulatory_region_variant	IMPACT=MODIFIER;BIOTYPE=open_chromatin_region
9:50751444	rs29987860	G	A*	rs29987860	synonymous_variant upstream_gene_variant	Hspb2	9_50751444_G/A	ENSMUSR00000273753	RegulatoryFeature	regulatory_region_variant	IMPACT=MODIFIER;BIOTYPE=promoter
9:50751668	rs29794528	C	T*	rs29794528	missense_variant upstream_gene_variant	Hspb2	9_50751668_C/T	ENSMUSR00000273753	RegulatoryFeature	regulatory_region_variant	IMPACT=MODIFIER;BIOTYPE=promoter
9:50751738	rs222890114	T	g*	rs222890114	splice_region_variant intron_variant upstream_gene_variant	Hspb2	9_50751738_T/g	ENSMUSR00000273753	RegulatoryFeature	regulatory_region_variant	IMPACT=MODIFIER;BIOTYPE=promoter
9:50751739	-	T	c	rs244650195	-	-	9_50751739_T/c	ENSMUSR00000273753	RegulatoryFeature	regulatory_region_variant	IMPACT=MODIFIER;BIOTYPE=promoter
9:50751786	rs29700214	G	A*	rs29700214	intron_variant upstream_gene_variant	Hspb2	9_50751786_G/A	ENSMUSR00000273753	RegulatoryFeature	regulatory_region_variant	IMPACT=MODIFIER;BIOTYPE=promoter
9:50751941	rs30073159	T	C*	rs30073159	intron_variant upstream_gene_variant	Hspb2	9_50751941_T/C	ENSMUSR00000273753	RegulatoryFeature	regulatory_region_variant	IMPACT=MODIFIER;BIOTYPE=promoter
9:50752453	rs261180138	T	A	rs261180138	upstream_gene_variant	Cryab	9_50752453_T/A	ENSMUSR00000273753	RegulatoryFeature	regulatory_region_variant	IMPACT=MODIFIER;BIOTYPE=promoter
9:50752454	rs222410488	G	T	rs222410488	upstream_gene_variant	Cryab	9_50752454_G/T	ENSMUSR00000273753	RegulatoryFeature	regulatory_region_variant	IMPACT=MODIFIER;BIOTYPE=promoter
9:50752552	rs220517894	G	A	rs220517894	upstream_gene_variant	Cryab	9_50752552_G/A	ENSMUSR00000273753	RegulatoryFeature	regulatory_region_variant	IMPACT=MODIFIER;BIOTYPE=promoter
9:50753588	rs29737885	G	T*	rs29737885	intron_variant upstream_gene_variant	Cryab	9_50753588_G/T	ENSMUSR00000273753	RegulatoryFeature	regulatory_region_variant	IMPACT=MODIFIER;BIOTYPE=promoter
9:50753994	rs3663701	T	A*	rs3663701	intron_variant upstream_gene_variant	Cryab	9_50753994_T/A	ENSMUSR00000273753	RegulatoryFeature	regulatory_region_variant	IMPACT=MODIFIER;BIOTYPE=promoter
9:50754140	rs3664371	G	A*	rs3664371	intron_variant upstream_gene_variant	Cryab	9_50754140_G/A	ENSMUSR00000273753	RegulatoryFeature	regulatory_region_variant	IMPACT=MODIFIER;BIOTYPE=promoter
9:50754206	rs3664921	G	T*	rs3664921	intron_variant upstream_gene_variant	Cryab	9_50754206_G/T	ENSMUSR00000273753	RegulatoryFeature	regulatory_region_variant	IMPACT=MODIFIER;BIOTYPE=promoter
9:50754209	rs243848292	C	A*	rs243848292	intron_variant upstream_gene_variant	Cryab	9_50754209_C/A	ENSMUSR00000273753	RegulatoryFeature	regulatory_region_variant	IMPACT=MODIFIER;BIOTYPE=promoter
9:50754213	rs261257644	G	A*	rs261257644	intron_variant upstream_gene_variant	Cryab	9_50754213_G/A	ENSMUSR00000273753	RegulatoryFeature	regulatory_region_variant	IMPACT=MODIFIER;BIOTYPE=promoter
9:50754492	rs33774162	C	T*	rs33774162	intron_variant upstream_gene_variant	Cryab	9_50754492_C/T	ENSMUSR00000273753	RegulatoryFeature	regulatory_region_variant	IMPACT=MODIFIER;BIOTYPE=promoter
9:50754544	rs30474623	T	C*	rs30474623	synonymous_variant upstream_gene_variant	Cryab	9_50754544_T/C	ENSMUSR00000273753	RegulatoryFeature	regulatory_region_variant	IMPACT=MODIFIER;BIOTYPE=promoter
9:50754647	rs29687661	C	T*	rs29687661	intron_variant upstream_gene_variant	Cryab	9_50754647_C/T	ENSMUSR00000273753	RegulatoryFeature	regulatory_region_variant	IMPACT=MODIFIER;BIOTYPE=promoter
9:50754892	rs33636237	G	A*	rs33636237	intron_variant upstream_gene_variant	Cryab	9_50754892_G/A	ENSMUSR00000273753	RegulatoryFeature	regulatory_region_variant	IMPACT=MODIFIER;BIOTYPE=promoter
9:50754955	rs30277847	A	G*	rs30277847	intron_variant upstream_gene_variant	Cryab	9_50754955_A/G	ENSMUSR00000273753	RegulatoryFeature	regulatory_region_variant	IMPACT=MODIFIER;BIOTYPE=promoter
9:50754966	rs30474622	G	T*	rs30474622	intron_variant upstream_gene_variant	Cryab	9_50754966_G/T	ENSMUSR00000273753	RegulatoryFeature	regulatory_region_variant	IMPACT=MODIFIER;BIOTYPE=promoter
9:50755057	rs29838324	G	C*	rs29838324	intron_variant upstream_gene_variant	Cryab	9_50755057_G/C	ENSMUSR00000273753	RegulatoryFeature	regulatory_region_variant	IMPACT=MODIFIER;BIOTYPE=promoter
9:50755104	rs29992313	G	A*	rs29992313	intron_variant upstream_gene_variant	Cryab	9_50755104_G/A	ENSMUSR00000273753	RegulatoryFeature	regulatory_region_variant	IMPACT=MODIFIER;BIOTYPE=promoter
9:50763422	rs219665033	T	C*	rs219665033	3_prime_utr_variant upstream_gene_variant downstream_gene_variant	1110032A03Rik	9_50763422_T/C	ENSMUSR00000464115	RegulatoryFeature	regulatory_region_variant	IMPACT=MODIFIER;BIOTYPE=CTCF_binding_site
9:50763432	rs51801471	T	G*	rs51801471	3_prime_utr_variant upstream_gene_variant downstream_gene_variant	1110032A03Rik	9_50763432_T/G	ENSMUSR00000464115	RegulatoryFeature	regulatory_region_variant	IMPACT=MODIFIER;BIOTYPE=CTCF_binding_site
9:50763441	rs48726760	A	G*	rs48726760	3_prime_utr_variant upstream_gene_variant downstream_gene_variant	1110032A03Rik	9_50763441_A/G	ENSMUSR00000464115	RegulatoryFeature	regulatory_region_variant	IMPACT=MODIFIER;BIOTYPE=CTCF_binding_site
9:50763484	-	T	C*	rs50032960	3_prime_utr_variant upstream_gene_variant downstream_gene_variant	1110032A03Rik	9_50763484_T/C	ENSMUSR00000464115	RegulatoryFeature	regulatory_region_variant	IMPACT=MODIFIER;BIOTYPE=CTCF_binding_site
9:50763535	-	C	T*	rs30331237	3_prime_utr_variant upstream_gene_variant downstream_gene_variant	1110032A03Rik	9_50763535_C/T	ENSMUSR00000464115	RegulatoryFeature	regulatory_region_variant	IMPACT=MODIFIER;BIOTYPE=CTCF_binding_site
9:50763600	-	T	C*	rs49413389	3_prime_utr_variant upstream_gene_variant downstream_gene_variant	1110032A03Rik	9_50763600_T/C	ENSMUSR00000464115	RegulatoryFeature	regulatory_region_variant	IMPACT=MODIFIER;BIOTYPE=CTCF_binding_site
9:50763712	rs29937508	T	G*	rs29937508	3_prime_utr_variant upstream_gene_variant downstream_gene_variant	1110032A03Rik	9_50763712_T/G	ENSMUSR00000464115	RegulatoryFeature	regulatory_region_variant	IMPACT=MODIFIER;BIOTYPE=CTCF_binding_site
9:50768219	-	C	T*	rs217058476	5_prime_utr_variant intron_variant nc_transcript_variant upstream_gene_variant downstream_gene_variant	1110032A03Rik	9_50768219_C/T	ENSMUSR00000273757	RegulatoryFeature	regulatory_region_variant	IMPACT=MODIFIER;BIOTYPE=promoter
9:50775581	-	A	c*	rs29747100	intron_variant nmd_transcript_variant non_coding_exon_variant nc_transcript_variant upstream_gene_variant downstream_gene_variant	Alg9	9_50775581_A/c	ENSMUSR00000273760	RegulatoryFeature	regulatory_region_variant	IMPACT=MODIFIER;BIOTYPE=promoter
9:50775675	rs30033033	C	G*	rs30033033	intron_variant nmd_transcript_variant non_coding_exon_variant nc_transcript_variant upstream_gene_variant downstream_gene_variant	Alg9	9_50775675_C/G	ENSMUSR00000273760	RegulatoryFeature	regulatory_region_variant	IMPACT=MODIFIER;BIOTYPE=promoter
9:50775758	rs30040582	T	c*	rs30040582	intron_variant nmd_transcript_variant non_coding_exon_variant nc_transcript_variant upstream_gene_variant downstream_gene_variant	Alg9	9_50775758_T/c	ENSMUSR00000273760	RegulatoryFeature	regulatory_region_variant	IMPACT=MODIFIER;BIOTYPE=promoter
9:50775803	rs256705241	G	C*	rs256705241	intron_variant nmd_transcript_variant non_coding_exon_variant nc_transcript_variant upstream_gene_variant downstream_gene_variant	Alg9	9_50775803_G/C	ENSMUSR00000273760	RegulatoryFeature	regulatory_region_variant	IMPACT=MODIFIER;BIOTYPE=promoter
9:50776140	rs30329694	G	C*	rs30329694	intron_variant nmd_transcript_variant non_coding_exon_variant nc_transcript_variant upstream_gene_variant downstream_gene_variant	Alg9	9_50776140_G/C	ENSMUSR00000273760	RegulatoryFeature	regulatory_region_variant	IMPACT=MODIFIER;BIOTYPE=promoter
9:50776283	rs47071060	T	C*	rs47071060	intron_variant nmd_transcript_variant non_coding_exon_variant nc_transcript_variant upstream_gene_variant downstream_gene_variant	Alg9	9_50776283_T/C	ENSMUSR00000273760	RegulatoryFeature	regulatory_region_variant	IMPACT=MODIFIER;BIOTYPE=promoter
9:50776432	rs49770136	T	C*	rs49770136	intron_variant nmd_transcript_variant nc_transcript_variant upstream_gene_variant downstream_gene_variant	Alg9	9_50776432_T/C	ENSMUSR00000273760	RegulatoryFeature	regulatory_region_variant	IMPACT=MODIFIER;BIOTYPE=promoter
9:50776501	rs215626969	C	T*	rs215626969	intron_variant nmd_transcript_variant nc_transcript_variant upstream_gene_variant downstream_gene_variant	Alg9	9_50776501_C/T	ENSMUSR00000273760	RegulatoryFeature	regulatory_region_variant	IMPACT=MODIFIER;BIOTYPE=promoter
9:50782268	rs33671385	A	G*	rs33671385	intron_variant nmd_transcript_variant nc_transcript_variant downstream_gene_variant	Alg9	9_50782268_A/G	ENSMUSR00000273761	RegulatoryFeature	regulatory_region_variant	IMPACT=MODIFIER;BIOTYPE=TF_binding_site
9:50782268	rs33671385	A	G*	rs33671385	intron_variant nmd_transcript_variant nc_transcript_variant downstream_gene_variant	Alg9	9_50782268_A/G	ENSMUSR00000464116	RegulatoryFeature	regulatory_region_variant	IMPACT=MODIFIER;BIOTYPE=CTCF_binding_site
9:50782374	rs29793677	T	G*	rs29793677	intron_variant nmd_transcript_variant nc_transcript_variant downstream_gene_variant	Alg9	9_50782374_T/G	ENSMUSR00000273761	RegulatoryFeature	regulatory_region_variant	IMPACT=MODIFIER;BIOTYPE=TF_binding_site
9:50782374	rs29793677	T	G*	rs29793677	intron_variant nmd_transcript_variant nc_transcript_variant downstream_gene_variant	Alg9	9_50782374_T/G	ENSMUSR00000464116	RegulatoryFeature	regulatory_region_variant	IMPACT=MODIFIER;BIOTYPE=CTCF_binding_site
9:50782485	rs29883936	G	T*	rs29883936	intron_variant nmd_transcript_variant nc_transcript_variant downstream_gene_variant	Alg9	9_50782485_G/T	ENSMUSR00000273761	RegulatoryFeature	regulatory_region_variant	IMPACT=MODIFIER;BIOTYPE=TF_binding_site
9:50782485	rs29883936	G	T*	rs29883936	intron_variant nmd_transcript_variant nc_transcript_variant downstream_gene_variant	Alg9	9_50782485_G/T	ENSMUSR00000464116	RegulatoryFeature	regulatory_region_variant	IMPACT=MODIFIER;BIOTYPE=CTCF_binding_site
9:50782578	rs29942492	T	C*	rs29942492	intron_variant nmd_transcript_variant nc_transcript_variant downstream_gene_variant	Alg9	9_50782578_T/C	ENSMUSR00000464116	RegulatoryFeature	regulatory_region_variant	IMPACT=MODIFIER;BIOTYPE=CTCF_binding_site
9:50796794	rs52297958	G	A*	rs52297958	intron_variant nmd_transcript_variant	Alg9	9_50796794_G/A	ENSMUSR00000273762	RegulatoryFeature	regulatory_region_variant	IMPACT=MODIFIER;BIOTYPE=open_chromatin_region
9:50796802	rs33768762	C	G*	rs33768762	intron_variant nmd_transcript_variant	Alg9	9_50796802_C/G	ENSMUSR00000273762	RegulatoryFeature	regulatory_region_variant	IMPACT=MODIFIER;BIOTYPE=open_chromatin_region
9:50796814	rs32755343	A	G*	rs32755343	intron_variant nmd_transcript_variant	Alg9	9_50796814_A/G	ENSMUSR00000273762	RegulatoryFeature	regulatory_region_variant	IMPACT=MODIFIER;BIOTYPE=open_chromatin_region
9:50796967	rs30137945	G	A*	rs30137945	intron_variant nmd_transcript_variant	Alg9	9_50796967_G/A	ENSMUSR00000273762	RegulatoryFeature	regulatory_region_variant	IMPACT=MODIFIER;BIOTYPE=open_chromatin_region
9:50796971	rs259262779	T	C*	rs259262779	intron_variant nmd_transcript_variant	Alg9	9_50796971_T/C	ENSMUSR00000273762	RegulatoryFeature	regulatory_region_variant	IMPACT=MODIFIER;BIOTYPE=open_chromatin_region
9:50796974	rs33669016	G	T*	rs33669016	intron_variant nmd_transcript_variant	Alg9	9_50796974_G/T	ENSMUSR00000273762	RegulatoryFeature	regulatory_region_variant	IMPACT=MODIFIER;BIOTYPE=open_chromatin_region
9:50797074	rs46482417	T	C*	rs46482417	intron_variant nmd_transcript_variant upstream_gene_variant	Alg9	9_50797074_T/C	ENSMUSR00000273762	RegulatoryFeature	regulatory_region_variant	IMPACT=MODIFIER;BIOTYPE=open_chromatin_region
9:50797092	rs48062182	A	G*	rs48062182	intron_variant nmd_transcript_variant upstream_gene_variant	Alg9	9_50797092_A/G	ENSMUSR00000273762	RegulatoryFeature	regulatory_region_variant	IMPACT=MODIFIER;BIOTYPE=open_chromatin_region
9:50797141	rs32756195	C	T*	rs32756195	intron_variant nmd_transcript_variant upstream_gene_variant	Alg9	9_50797141_C/T	ENSMUSR00000273762	RegulatoryFeature	regulatory_region_variant	IMPACT=MODIFIER;BIOTYPE=open_chromatin_region
9:50797166	rs29990989	C	T*	rs29990989	intron_variant nmd_transcript_variant upstream_gene_variant	Alg9	9_50797166_C/T	ENSMUSR00000273762	RegulatoryFeature	regulatory_region_variant	IMPACT=MODIFIER;BIOTYPE=open_chromatin_region
9:50798354	rs30321026	C	T*	rs30321026	intron_variant nmd_transcript_variant upstream_gene_variant	Alg9	9_50798354_C/T	ENSMUSR00000273763	RegulatoryFeature	regulatory_region_variant	IMPACT=MODIFIER;BIOTYPE=open_chromatin_region
9:50798431	rs29842674	T	C*	rs29842674	intron_variant nmd_transcript_variant upstream_gene_variant	Alg9	9_50798431_T/C	ENSMUSR00000273763	RegulatoryFeature	regulatory_region_variant	IMPACT=MODIFIER;BIOTYPE=open_chromatin_region
9:50798444	rs29793011	T	C*	rs29793011	intron_variant nmd_transcript_variant upstream_gene_variant	Alg9	9_50798444_T/C	ENSMUSR00000273763	RegulatoryFeature	regulatory_region_variant	IMPACT=MODIFIER;BIOTYPE=open_chromatin_region
9:50798667	rs29891137	A	G*	rs29891137	intron_variant nmd_transcript_variant upstream_gene_variant	Alg9	9_50798667_A/G	ENSMUSR00000273763	RegulatoryFeature	regulatory_region_variant	IMPACT=MODIFIER;BIOTYPE=open_chromatin_region
9:50798681	rs29991870	C	T*	rs29991870	intron_variant nmd_transcript_variant upstream_gene_variant	Alg9	9_50798681_C/T	ENSMUSR00000273763	RegulatoryFeature	regulatory_region_variant	IMPACT=MODIFIER;BIOTYPE=open_chromatin_region
9:50798781	rs32751364	T	A*	rs32751364	intron_variant nmd_transcript_variant upstream_gene_variant	Alg9	9_50798781_T/A	ENSMUSR00000273763	RegulatoryFeature	regulatory_region_variant	IMPACT=MODIFIER;BIOTYPE=open_chromatin_region
9:50800857	-	T	C*	rs252919686	intron_variant nmd_transcript_variant upstream_gene_variant	Alg9	9_50800857_T/C	ENSMUSR00000464117	RegulatoryFeature	regulatory_region_variant	IMPACT=MODIFIER;BIOTYPE=CTCF_binding_site
9:50800951	rs220600470	C	A*	rs220600470	intron_variant nmd_transcript_variant upstream_gene_variant	Alg9	9_50800951_C/A	ENSMUSR00000464117	RegulatoryFeature	regulatory_region_variant	IMPACT=MODIFIER;BIOTYPE=CTCF_binding_site
9:50801113	-	A	C	rs255977615	-	-	9_50801113_A/C	ENSMUSR00000464117	RegulatoryFeature	regulatory_region_variant	IMPACT=MODIFIER;BIOTYPE=CTCF_binding_site
9:50801113	-	A	C	rs255977615	-	-	9_50801113_A/C	ENSMUSR00000464118	RegulatoryFeature	regulatory_region_variant	IMPACT=MODIFIER;BIOTYPE=TF_binding_site
9:50801232	rs233623127	A	G*	rs233623127	intron_variant nmd_transcript_variant upstream_gene_variant	Alg9	9_50801232_A/G	ENSMUSR00000464117	RegulatoryFeature	regulatory_region_variant	IMPACT=MODIFIER;BIOTYPE=CTCF_binding_site
9:50801232	rs233623127	A	G*	rs233623127	intron_variant nmd_transcript_variant upstream_gene_variant	Alg9	9_50801232_A/G	ENSMUSR00000464118	RegulatoryFeature	regulatory_region_variant	IMPACT=MODIFIER;BIOTYPE=TF_binding_site
9:50801250	rs247887627	G	T*	rs247887627	intron_variant nmd_transcript_variant upstream_gene_variant	Alg9	9_50801250_G/T	ENSMUSR00000464117	RegulatoryFeature	regulatory_region_variant	IMPACT=MODIFIER;BIOTYPE=CTCF_binding_site
9:50801250	rs247887627	G	T*	rs247887627	intron_variant nmd_transcript_variant upstream_gene_variant	Alg9	9_50801250_G/T	ENSMUSR00000464118	RegulatoryFeature	regulatory_region_variant	IMPACT=MODIFIER;BIOTYPE=TF_binding_site
9:50801371	rs245698399	T	C*	rs245698399	intron_variant nmd_transcript_variant upstream_gene_variant	Alg9	9_50801371_T/C	ENSMUSR00000464117	RegulatoryFeature	regulatory_region_variant	IMPACT=MODIFIER;BIOTYPE=CTCF_binding_site
9:50801371	rs245698399	T	C*	rs245698399	intron_variant nmd_transcript_variant upstream_gene_variant	Alg9	9_50801371_T/C	ENSMUSR00000464118	RegulatoryFeature	regulatory_region_variant	IMPACT=MODIFIER;BIOTYPE=TF_binding_site
9:50801386	rs214874047	G	A*	rs214874047	intron_variant nmd_transcript_variant upstream_gene_variant	Alg9	9_50801386_G/A	ENSMUSR00000464117	RegulatoryFeature	regulatory_region_variant	IMPACT=MODIFIER;BIOTYPE=CTCF_binding_site
9:50810920	rs48440247	C	T*	rs48440247	intron_variant nmd_transcript_variant	Alg9	9_50810920_C/T	ENSMUSR00000273765	RegulatoryFeature	regulatory_region_variant	IMPACT=MODIFIER;BIOTYPE=promoter_flanking_region
9:50810996	rs253182430	A	G*	rs253182430	intron_variant nmd_transcript_variant	Alg9	9_50810996_A/G	ENSMUSR00000273765	RegulatoryFeature	regulatory_region_variant	IMPACT=MODIFIER;BIOTYPE=promoter_flanking_region
9:50811057	rs221916079	G	A*	rs221916079	intron_variant nmd_transcript_variant	Alg9	9_50811057_G/A	ENSMUSR00000273765	RegulatoryFeature	regulatory_region_variant	IMPACT=MODIFIER;BIOTYPE=promoter_flanking_region
9:50811104	rs30217811	G	T*	rs30217811	intron_variant nmd_transcript_variant	Alg9	9_50811104_G/T	ENSMUSR00000273765	RegulatoryFeature	regulatory_region_variant	IMPACT=MODIFIER;BIOTYPE=promoter_flanking_region
9:50811677	rs50119874	T	C*	rs50119874	intron_variant nmd_transcript_variant	Alg9	9_50811677_T/C	ENSMUSR00000273765	RegulatoryFeature	regulatory_region_variant	IMPACT=MODIFIER;BIOTYPE=promoter_flanking_region
9:50822211	rs52008924	C	T*	rs52008924	intron_variant nmd_transcript_variant upstream_gene_variant	Alg9	9_50822211_C/T	ENSMUSR00000464119	RegulatoryFeature	regulatory_region_variant	IMPACT=MODIFIER;BIOTYPE=promoter_flanking_region
9:50822387	rs51189865	C	T*	rs51189865	intron_variant nmd_transcript_variant upstream_gene_variant	Alg9	9_50822387_C/T	ENSMUSR00000464119	RegulatoryFeature	regulatory_region_variant	IMPACT=MODIFIER;BIOTYPE=promoter_flanking_region
9:50822411	rs29598206	C	T*	rs29598206	intron_variant nmd_transcript_variant upstream_gene_variant	Alg9	9_50822411_C/T	ENSMUSR00000464119	RegulatoryFeature	regulatory_region_variant	IMPACT=MODIFIER;BIOTYPE=promoter_flanking_region
9:50822504	rs30182720	A	C*	rs30182720	intron_variant nmd_transcript_variant upstream_gene_variant	Alg9	9_50822504_A/C	ENSMUSR00000464119	RegulatoryFeature	regulatory_region_variant	IMPACT=MODIFIER;BIOTYPE=promoter_flanking_region
9:50822545	rs30035158	G	T*	rs30035158	intron_variant nmd_transcript_variant upstream_gene_variant	Alg9	9_50822545_G/T	ENSMUSR00000464119	RegulatoryFeature	regulatory_region_variant	IMPACT=MODIFIER;BIOTYPE=promoter_flanking_region
9:50822557	rs29839763	G	A*	rs29839763	intron_variant nmd_transcript_variant upstream_gene_variant	Alg9	9_50822557_G/A	ENSMUSR00000464119	RegulatoryFeature	regulatory_region_variant	IMPACT=MODIFIER;BIOTYPE=promoter_flanking_region
9:50828950	rs33726191	C	T*	rs33726191	intron_variant nmd_transcript_variant nc_transcript_variant	Alg9	9_50828950_C/T	ENSMUSR00000464120	RegulatoryFeature	regulatory_region_variant	IMPACT=MODIFIER;BIOTYPE=CTCF_binding_site
9:50834929	rs49513818	C	T*	rs49513818	intron_variant nmd_transcript_variant nc_transcript_variant upstream_gene_variant	Alg9	9_50834929_C/T	ENSMUSR00000273769	RegulatoryFeature	regulatory_region_variant	IMPACT=MODIFIER;BIOTYPE=promoter_flanking_region
9:50834947	rs32757810	A	G*	rs32757810	intron_variant nmd_transcript_variant nc_transcript_variant upstream_gene_variant	Alg9	9_50834947_A/G	ENSMUSR00000273769	RegulatoryFeature	regulatory_region_variant	IMPACT=MODIFIER;BIOTYPE=promoter_flanking_region
9:50835016	rs32758584	T	C*	rs32758584	intron_variant nmd_transcript_variant nc_transcript_variant upstream_gene_variant	Alg9	9_50835016_T/C	ENSMUSR00000273769	RegulatoryFeature	regulatory_region_variant	IMPACT=MODIFIER;BIOTYPE=promoter_flanking_region
9:50835050	rs48380475	A	G*	rs48380475	intron_variant nmd_transcript_variant nc_transcript_variant upstream_gene_variant	Alg9	9_50835050_A/G	ENSMUSR00000273769	RegulatoryFeature	regulatory_region_variant	IMPACT=MODIFIER;BIOTYPE=promoter_flanking_region
9:50835427	rs32758590	C	T*	rs32758590	intron_variant nmd_transcript_variant nc_transcript_variant upstream_gene_variant	Alg9	9_50835427_C/T	ENSMUSR00000273769	RegulatoryFeature	regulatory_region_variant	IMPACT=MODIFIER;BIOTYPE=promoter_flanking_region
9:50835698	rs32758592	G	A*	rs32758592	intron_variant nmd_transcript_variant nc_transcript_variant	Alg9	9_50835698_G/A	ENSMUSR00000273769	RegulatoryFeature	regulatory_region_variant	IMPACT=MODIFIER;BIOTYPE=promoter_flanking_region
9:50835800	rs49463729	T	C*	rs49463729	intron_variant nmd_transcript_variant nc_transcript_variant	Alg9	9_50835800_T/C	ENSMUSR00000273769	RegulatoryFeature	regulatory_region_variant	IMPACT=MODIFIER;BIOTYPE=promoter_flanking_region
9:50835804	rs46613005	T	C*	rs46613005	intron_variant nmd_transcript_variant nc_transcript_variant	Alg9	9_50835804_T/C	ENSMUSR00000273769	RegulatoryFeature	regulatory_region_variant	IMPACT=MODIFIER;BIOTYPE=promoter_flanking_region
9:50835832	rs32759154	G	C*	rs32759154	intron_variant nmd_transcript_variant nc_transcript_variant	Alg9	9_50835832_G/C	ENSMUSR00000273769	RegulatoryFeature	regulatory_region_variant	IMPACT=MODIFIER;BIOTYPE=promoter_flanking_region
9:50835860	rs32759156	C	T*	rs32759156	intron_variant nmd_transcript_variant nc_transcript_variant	Alg9	9_50835860_C/T	ENSMUSR00000273769	RegulatoryFeature	regulatory_region_variant	IMPACT=MODIFIER;BIOTYPE=promoter_flanking_region
9:50835939	rs51679088	C	G*	rs51679088	intron_variant nmd_transcript_variant nc_transcript_variant	Alg9	9_50835939_C/G	ENSMUSR00000273769	RegulatoryFeature	regulatory_region_variant	IMPACT=MODIFIER;BIOTYPE=promoter_flanking_region
9:50835972	rs50459213	C	T*	rs50459213	intron_variant nmd_transcript_variant nc_transcript_variant	Alg9	9_50835972_C/T	ENSMUSR00000273769	RegulatoryFeature	regulatory_region_variant	IMPACT=MODIFIER;BIOTYPE=promoter_flanking_region
9:50835973	rs32759158	A	G*	rs32759158	intron_variant nmd_transcript_variant nc_transcript_variant	Alg9	9_50835973_A/G	ENSMUSR00000273769	RegulatoryFeature	regulatory_region_variant	IMPACT=MODIFIER;BIOTYPE=promoter_flanking_region
9:50836024	rs32759160	A	G*	rs32759160	intron_variant nmd_transcript_variant nc_transcript_variant	Alg9	9_50836024_A/G	ENSMUSR00000273769	RegulatoryFeature	regulatory_region_variant	IMPACT=MODIFIER;BIOTYPE=promoter_flanking_region
9:50836056	rs32759162	T	G*	rs32759162	intron_variant nmd_transcript_variant nc_transcript_variant	Alg9	9_50836056_T/G	ENSMUSR00000273769	RegulatoryFeature	regulatory_region_variant	IMPACT=MODIFIER;BIOTYPE=promoter_flanking_region
9:50836279	rs32759906	A	G*	rs32759906	intron_variant nmd_transcript_variant nc_transcript_variant	Alg9	9_50836279_A/G	ENSMUSR00000273769	RegulatoryFeature	regulatory_region_variant	IMPACT=MODIFIER;BIOTYPE=promoter_flanking_region
9:50836420	rs32759912	T	C*	rs32759912	intron_variant nmd_transcript_variant nc_transcript_variant	Alg9	9_50836420_T/C	ENSMUSR00000273769	RegulatoryFeature	regulatory_region_variant	IMPACT=MODIFIER;BIOTYPE=promoter_flanking_region
9:50836882	rs30288343	G	A*	rs30288343	intron_variant nmd_transcript_variant nc_transcript_variant	Alg9	9_50836882_G/A	ENSMUSR00000273769	RegulatoryFeature	regulatory_region_variant	IMPACT=MODIFIER;BIOTYPE=promoter_flanking_region
9:50837111	rs30177358	A	G*	rs30177358	intron_variant nmd_transcript_variant nc_transcript_variant	Alg9	9_50837111_A/G	ENSMUSR00000273769	RegulatoryFeature	regulatory_region_variant	IMPACT=MODIFIER;BIOTYPE=promoter_flanking_region
9:50840242	rs32762945	T	C*	rs32762945	intron_variant nmd_transcript_variant nc_transcript_variant	Alg9	9_50840242_T/C	ENSMUSR00000273771	RegulatoryFeature	regulatory_region_variant	IMPACT=MODIFIER;BIOTYPE=promoter_flanking_region
9:50840409	rs29741189	A	G*	rs29741189	intron_variant nmd_transcript_variant nc_transcript_variant upstream_gene_variant	Alg9	9_50840409_A/G	ENSMUSR00000273771	RegulatoryFeature	regulatory_region_variant	IMPACT=MODIFIER;BIOTYPE=promoter_flanking_region
9:50840846	rs29696130	C	A*	rs29696130	intron_variant nmd_transcript_variant nc_transcript_variant upstream_gene_variant	Alg9	9_50840846_C/A	ENSMUSR00000273771	RegulatoryFeature	regulatory_region_variant	IMPACT=MODIFIER;BIOTYPE=promoter_flanking_region
9:50841097	rs108735891	G	A*	rs108735891	intron_variant nmd_transcript_variant nc_transcript_variant upstream_gene_variant	Alg9	9_50841097_G/A	ENSMUSR00000273771	RegulatoryFeature	regulatory_region_variant	IMPACT=MODIFIER;BIOTYPE=promoter_flanking_region
9:50842055	rs46724863	A	G*	rs46724863	intron_variant nmd_transcript_variant nc_transcript_variant upstream_gene_variant	Alg9	9_50842055_A/G	ENSMUSR00000273771	RegulatoryFeature	regulatory_region_variant	IMPACT=MODIFIER;BIOTYPE=promoter_flanking_region
9:50842122	rs50559257	A	G*	rs50559257	intron_variant nmd_transcript_variant nc_transcript_variant upstream_gene_variant	Alg9	9_50842122_A/G	ENSMUSR00000273771	RegulatoryFeature	regulatory_region_variant	IMPACT=MODIFIER;BIOTYPE=promoter_flanking_region
9:50842190	rs51072203	G	A*	rs51072203	intron_variant nmd_transcript_variant nc_transcript_variant upstream_gene_variant	Alg9	9_50842190_G/A	ENSMUSR00000273771	RegulatoryFeature	regulatory_region_variant	IMPACT=MODIFIER;BIOTYPE=promoter_flanking_region
9:50848119	rs29592531	A	G*	rs29592531	intron_variant nc_transcript_variant downstream_gene_variant	Ppp2r1b	9_50848119_A/G	ENSMUSR00000464122	RegulatoryFeature	regulatory_region_variant	IMPACT=MODIFIER;BIOTYPE=promoter
9:50848324	rs259232533	T	G*	rs259232533	intron_variant nc_transcript_variant downstream_gene_variant	Ppp2r1b	9_50848324_T/G	ENSMUSR00000464122	RegulatoryFeature	regulatory_region_variant	IMPACT=MODIFIER;BIOTYPE=promoter
9:50848357	rs213921825	A	G*	rs213921825	intron_variant nc_transcript_variant downstream_gene_variant	Ppp2r1b	9_50848357_A/G	ENSMUSR00000464122	RegulatoryFeature	regulatory_region_variant	IMPACT=MODIFIER;BIOTYPE=promoter
9:50849141	rs30430699	A	C*	rs30430699	intron_variant nc_transcript_variant	Ppp2r1b	9_50849141_A/C	ENSMUSR00000464126	RegulatoryFeature	regulatory_region_variant	IMPACT=MODIFIER;BIOTYPE=CTCF_binding_site
9:50849238	rs29789805	G	T*	rs29789805	intron_variant nc_transcript_variant	Ppp2r1b	9_50849238_G/T	ENSMUSR00000464123	RegulatoryFeature	regulatory_region_variant	IMPACT=MODIFIER;BIOTYPE=promoter
9:50849238	rs29789805	G	T*	rs29789805	intron_variant nc_transcript_variant	Ppp2r1b	9_50849238_G/T	ENSMUSR00000464126	RegulatoryFeature	regulatory_region_variant	IMPACT=MODIFIER;BIOTYPE=CTCF_binding_site
9:50849443	rs30088268	C	G*	rs30088268	intron_variant nc_transcript_variant	Ppp2r1b	9_50849443_C/G	ENSMUSR00000464123	RegulatoryFeature	regulatory_region_variant	IMPACT=MODIFIER;BIOTYPE=promoter
9:50849443	rs30088268	C	G*	rs30088268	intron_variant nc_transcript_variant	Ppp2r1b	9_50849443_C/G	ENSMUSR00000464126	RegulatoryFeature	regulatory_region_variant	IMPACT=MODIFIER;BIOTYPE=CTCF_binding_site
9:50849783	rs32757344	C	T*	rs32757344	intron_variant nc_transcript_variant	Ppp2r1b	9_50849783_C/T	ENSMUSR00000464126	RegulatoryFeature	regulatory_region_variant	IMPACT=MODIFIER;BIOTYPE=CTCF_binding_site
9:50849862	rs32757346	C	T*	rs32757346	intron_variant nc_transcript_variant	Ppp2r1b	9_50849862_C/T	ENSMUSR00000464124	RegulatoryFeature	regulatory_region_variant	IMPACT=MODIFIER;BIOTYPE=promoter
9:50849862	rs32757346	C	T*	rs32757346	intron_variant nc_transcript_variant	Ppp2r1b	9_50849862_C/T	ENSMUSR00000464126	RegulatoryFeature	regulatory_region_variant	IMPACT=MODIFIER;BIOTYPE=CTCF_binding_site
9:50849961	rs32757348	T	C*	rs32757348	intron_variant nc_transcript_variant	Ppp2r1b	9_50849961_T/C	ENSMUSR00000464124	RegulatoryFeature	regulatory_region_variant	IMPACT=MODIFIER;BIOTYPE=promoter
9:50849961	rs32757348	T	C*	rs32757348	intron_variant nc_transcript_variant	Ppp2r1b	9_50849961_T/C	ENSMUSR00000464126	RegulatoryFeature	regulatory_region_variant	IMPACT=MODIFIER;BIOTYPE=CTCF_binding_site
9:50850286	rs239789287	A	G*	rs239789287	intron_variant nc_transcript_variant	Ppp2r1b	9_50850286_A/G	ENSMUSR00000464125	RegulatoryFeature	regulatory_region_variant	IMPACT=MODIFIER;BIOTYPE=promoter
9:50850388	rs32757351	G	A*	rs32757351	intron_variant nc_transcript_variant	Ppp2r1b	9_50850388_G/A	ENSMUSR00000464125	RegulatoryFeature	regulatory_region_variant	IMPACT=MODIFIER;BIOTYPE=promoter
9:50851699	rs6274358	T	G*	rs6274358	intron_variant nc_transcript_variant	Ppp2r1b	9_50851699_T/G	ENSMUSR00000464127	RegulatoryFeature	regulatory_region_variant	IMPACT=MODIFIER;BIOTYPE=CTCF_binding_site
9:50852617	rs29694589	T	G*	rs29694589	intron_variant nc_transcript_variant upstream_gene_variant	Ppp2r1b	9_50852617_T/G	ENSMUSR00000464128	RegulatoryFeature	regulatory_region_variant	IMPACT=MODIFIER;BIOTYPE=promoter
9:50852847	rs30186347	A	G*	rs30186347	intron_variant nc_transcript_variant upstream_gene_variant	Ppp2r1b	9_50852847_A/G	ENSMUSR00000464128	RegulatoryFeature	regulatory_region_variant	IMPACT=MODIFIER;BIOTYPE=promoter
9:50854783	rs29790741	C	T*	rs29790741	intron_variant nc_transcript_variant upstream_gene_variant	Ppp2r1b	9_50854783_C/T	ENSMUSR00000464130	RegulatoryFeature	regulatory_region_variant	IMPACT=MODIFIER;BIOTYPE=promoter
9:50854860	rs29891851	G	A*	rs29891851	intron_variant nc_transcript_variant upstream_gene_variant	Ppp2r1b	9_50854860_G/A	ENSMUSR00000464130	RegulatoryFeature	regulatory_region_variant	IMPACT=MODIFIER;BIOTYPE=promoter
9:50854888	rs33660021	G	A*	rs33660021	intron_variant nc_transcript_variant upstream_gene_variant	Ppp2r1b	9_50854888_G/A	ENSMUSR00000464130	RegulatoryFeature	regulatory_region_variant	IMPACT=MODIFIER;BIOTYPE=promoter
9:50855082	rs30342930	C	G*	rs30342930	intron_variant nc_transcript_variant upstream_gene_variant	Ppp2r1b	9_50855082_C/G	ENSMUSR00000464130	RegulatoryFeature	regulatory_region_variant	IMPACT=MODIFIER;BIOTYPE=promoter
9:50855559	rs219322789	C	T*	rs219322789	intron_variant nc_transcript_variant upstream_gene_variant	Ppp2r1b	9_50855559_C/T	ENSMUSR00000464129	RegulatoryFeature	regulatory_region_variant	IMPACT=MODIFIER;BIOTYPE=promoter
9:50856134	rs260638272	G	A*	rs260638272	intron_variant nc_transcript_variant upstream_gene_variant	Ppp2r1b	9_50856134_G/A	ENSMUSR00000273774	RegulatoryFeature	regulatory_region_variant	IMPACT=MODIFIER;BIOTYPE=promoter
9:50856156	rs30118918	C	G*	rs30118918	intron_variant nc_transcript_variant upstream_gene_variant	Ppp2r1b	9_50856156_C/G	ENSMUSR00000273774	RegulatoryFeature	regulatory_region_variant	IMPACT=MODIFIER;BIOTYPE=promoter
9:50856263	rs30484779	A	G*	rs30484779	intron_variant nc_transcript_variant upstream_gene_variant	Ppp2r1b	9_50856263_A/G	ENSMUSR00000273774	RegulatoryFeature	regulatory_region_variant	IMPACT=MODIFIER;BIOTYPE=promoter
9:50856437	-	T	G*	rs582229001	intron_variant nc_transcript_variant upstream_gene_variant	Ppp2r1b	9_50856437_T/G	ENSMUSR00000273774	RegulatoryFeature	regulatory_region_variant	IMPACT=MODIFIER;BIOTYPE=promoter
9:50856477	-	C	T	rs52166087	-	-	9_50856477_C/T	ENSMUSR00000273774	RegulatoryFeature	regulatory_region_variant	IMPACT=MODIFIER;BIOTYPE=promoter
9:50857029	rs49833018	T	C*	rs49833018	synonymous_variant intron_variant nmd_transcript_variant nc_transcript_variant	Ppp2r1b	9_50857029_T/C	ENSMUSR00000273774	RegulatoryFeature	regulatory_region_variant	IMPACT=MODIFIER;BIOTYPE=promoter
9:50857174	rs233985347	C	T*	rs233985347	intron_variant nmd_transcript_variant nc_transcript_variant	Ppp2r1b	9_50857174_C/T	ENSMUSR00000273774	RegulatoryFeature	regulatory_region_variant	IMPACT=MODIFIER;BIOTYPE=promoter
9:50857279	rs47928881	C	T*	rs47928881	intron_variant nmd_transcript_variant nc_transcript_variant	Ppp2r1b	9_50857279_C/T	ENSMUSR00000273774	RegulatoryFeature	regulatory_region_variant	IMPACT=MODIFIER;BIOTYPE=promoter
9:50857392	rs47478858	C	T*	rs47478858	intron_variant nmd_transcript_variant nc_transcript_variant	Ppp2r1b	9_50857392_C/T	ENSMUSR00000273774	RegulatoryFeature	regulatory_region_variant	IMPACT=MODIFIER;BIOTYPE=promoter
9:50857393	rs51758770	C	G*	rs51758770	intron_variant nmd_transcript_variant nc_transcript_variant	Ppp2r1b	9_50857393_C/G	ENSMUSR00000273774	RegulatoryFeature	regulatory_region_variant	IMPACT=MODIFIER;BIOTYPE=promoter
9:50857428	rs264410190	C	A*	rs264410190	intron_variant nmd_transcript_variant nc_transcript_variant	Ppp2r1b	9_50857428_C/A	ENSMUSR00000273774	RegulatoryFeature	regulatory_region_variant	IMPACT=MODIFIER;BIOTYPE=promoter
9:50857432	rs242050268	C	G*	rs242050268	intron_variant nmd_transcript_variant nc_transcript_variant	Ppp2r1b	9_50857432_C/G	ENSMUSR00000273774	RegulatoryFeature	regulatory_region_variant	IMPACT=MODIFIER;BIOTYPE=promoter
9:50857433	rs260130790	C	G*	rs260130790	intron_variant nmd_transcript_variant nc_transcript_variant	Ppp2r1b	9_50857433_C/G	ENSMUSR00000273774	RegulatoryFeature	regulatory_region_variant	IMPACT=MODIFIER;BIOTYPE=promoter
9:50857952	rs32761324	C	T*	rs32761324	intron_variant nmd_transcript_variant nc_transcript_variant	Ppp2r1b	9_50857952_C/T	ENSMUSR00000273774	RegulatoryFeature	regulatory_region_variant	IMPACT=MODIFIER;BIOTYPE=promoter
9:50857993	rs253454528	C	T*	rs253454528	intron_variant nmd_transcript_variant nc_transcript_variant	Ppp2r1b	9_50857993_C/T	ENSMUSR00000273774	RegulatoryFeature	regulatory_region_variant	IMPACT=MODIFIER;BIOTYPE=promoter
9:50858301	rs251638540	A	G*	rs251638540	intron_variant nmd_transcript_variant nc_transcript_variant	Ppp2r1b	9_50858301_A/G	ENSMUSR00000273774	RegulatoryFeature	regulatory_region_variant	IMPACT=MODIFIER;BIOTYPE=promoter
9:50858305	rs214841290	C	T*	rs214841290	intron_variant nmd_transcript_variant nc_transcript_variant	Ppp2r1b	9_50858305_C/T	ENSMUSR00000273774	RegulatoryFeature	regulatory_region_variant	IMPACT=MODIFIER;BIOTYPE=promoter
9:50858364	rs231949899	G	A*	rs231949899	intron_variant nmd_transcript_variant nc_transcript_variant	Ppp2r1b	9_50858364_G/A	ENSMUSR00000273774	RegulatoryFeature	regulatory_region_variant	IMPACT=MODIFIER;BIOTYPE=promoter
9:50864920	rs29830446	A	G*	rs29830446	intron_variant nmd_transcript_variant downstream_gene_variant	Ppp2r1b	9_50864920_A/G	ENSMUSR00000464131	RegulatoryFeature	regulatory_region_variant	IMPACT=MODIFIER;BIOTYPE=promoter_flanking_region
9:50865851	rs46346904	C	A*	rs46346904	intron_variant nmd_transcript_variant upstream_gene_variant downstream_gene_variant	Ppp2r1b	9_50865851_C/A	ENSMUSR00000464132	RegulatoryFeature	regulatory_region_variant	IMPACT=MODIFIER;BIOTYPE=promoter_flanking_region
9:50866247	rs263713790	T	G*	rs263713790	intron_variant nmd_transcript_variant upstream_gene_variant downstream_gene_variant	Ppp2r1b	9_50866247_T/G	ENSMUSR00000464132	RegulatoryFeature	regulatory_region_variant	IMPACT=MODIFIER;BIOTYPE=promoter_flanking_region
9:50866254	rs30284268	T	C*	rs30284268	intron_variant nmd_transcript_variant upstream_gene_variant downstream_gene_variant	Ppp2r1b	9_50866254_T/C	ENSMUSR00000464132	RegulatoryFeature	regulatory_region_variant	IMPACT=MODIFIER;BIOTYPE=promoter_flanking_region
9:50866327	rs251757557	T	C*	rs251757557	intron_variant nmd_transcript_variant upstream_gene_variant downstream_gene_variant	Ppp2r1b	9_50866327_T/C	ENSMUSR00000464132	RegulatoryFeature	regulatory_region_variant	IMPACT=MODIFIER;BIOTYPE=promoter_flanking_region
9:50874009	rs32761305	G	A*	rs32761305	intron_variant nmd_transcript_variant nc_transcript_variant upstream_gene_variant	Ppp2r1b	9_50874009_G/A	ENSMUSR00000464133	RegulatoryFeature	regulatory_region_variant	IMPACT=MODIFIER;BIOTYPE=enhancer
9:50874185	rs32761307	C	T*	rs32761307	intron_variant nmd_transcript_variant nc_transcript_variant upstream_gene_variant	Ppp2r1b	9_50874185_C/T	ENSMUSR00000464133	RegulatoryFeature	regulatory_region_variant	IMPACT=MODIFIER;BIOTYPE=enhancer
9:50874259	rs49440607	A	G*	rs49440607	intron_variant nmd_transcript_variant nc_transcript_variant upstream_gene_variant	Ppp2r1b	9_50874259_A/G	ENSMUSR00000464133	RegulatoryFeature	regulatory_region_variant	IMPACT=MODIFIER;BIOTYPE=enhancer
9:50874539	rs32761311	G	A*	rs32761311	intron_variant nmd_transcript_variant nc_transcript_variant upstream_gene_variant	Ppp2r1b	9_50874539_G/A	ENSMUSR00000464133	RegulatoryFeature	regulatory_region_variant	IMPACT=MODIFIER;BIOTYPE=enhancer
9:50875965	rs255783939	G	A*	rs255783939	intron_variant nmd_transcript_variant nc_transcript_variant upstream_gene_variant	Ppp2r1b	9_50875965_G/A	ENSMUSR00000464134	RegulatoryFeature	regulatory_region_variant	IMPACT=MODIFIER;BIOTYPE=enhancer
9:50876029	rs217072912	T	C*	rs217072912	intron_variant nmd_transcript_variant nc_transcript_variant upstream_gene_variant	Ppp2r1b	9_50876029_T/C	ENSMUSR00000464134	RegulatoryFeature	regulatory_region_variant	IMPACT=MODIFIER;BIOTYPE=enhancer
9:50876031	-	G	A*	rs579664692	intron_variant nmd_transcript_variant nc_transcript_variant upstream_gene_variant	Ppp2r1b	9_50876031_G/A	ENSMUSR00000464134	RegulatoryFeature	regulatory_region_variant	IMPACT=MODIFIER;BIOTYPE=enhancer
9:50876033	-	G	A*	rs583366614	intron_variant nmd_transcript_variant nc_transcript_variant upstream_gene_variant	Ppp2r1b	9_50876033_G/A	ENSMUSR00000464134	RegulatoryFeature	regulatory_region_variant	IMPACT=MODIFIER;BIOTYPE=enhancer
9:50876036	-	T	C*	rs585933888	intron_variant nmd_transcript_variant nc_transcript_variant upstream_gene_variant	Ppp2r1b	9_50876036_T/C	ENSMUSR00000464134	RegulatoryFeature	regulatory_region_variant	IMPACT=MODIFIER;BIOTYPE=enhancer
9:50876037	-	G	A*	rs579959677	intron_variant nmd_transcript_variant nc_transcript_variant upstream_gene_variant	Ppp2r1b	9_50876037_G/A	ENSMUSR00000464134	RegulatoryFeature	regulatory_region_variant	IMPACT=MODIFIER;BIOTYPE=enhancer
9:50876048	rs49453171	T	C*	rs49453171	intron_variant nmd_transcript_variant nc_transcript_variant upstream_gene_variant	Ppp2r1b	9_50876048_T/C	ENSMUSR00000464134	RegulatoryFeature	regulatory_region_variant	IMPACT=MODIFIER;BIOTYPE=enhancer
9:50876067	rs257923368	A	G*	rs257923368	intron_variant nmd_transcript_variant nc_transcript_variant upstream_gene_variant	Ppp2r1b	9_50876067_A/G	ENSMUSR00000464134	RegulatoryFeature	regulatory_region_variant	IMPACT=MODIFIER;BIOTYPE=enhancer
9:50876087	rs48051331	C	A*	rs48051331	intron_variant nmd_transcript_variant nc_transcript_variant upstream_gene_variant	Ppp2r1b	9_50876087_C/A	ENSMUSR00000464134	RegulatoryFeature	regulatory_region_variant	IMPACT=MODIFIER;BIOTYPE=enhancer
9:50876092	rs47429360	T	C*	rs47429360	intron_variant nmd_transcript_variant nc_transcript_variant upstream_gene_variant	Ppp2r1b	9_50876092_T/C	ENSMUSR00000464134	RegulatoryFeature	regulatory_region_variant	IMPACT=MODIFIER;BIOTYPE=enhancer
9:50876860	rs46309472	G	A*	rs46309472	intron_variant nmd_transcript_variant nc_transcript_variant upstream_gene_variant	Ppp2r1b	9_50876860_G/A	ENSMUSR00000464134	RegulatoryFeature	regulatory_region_variant	IMPACT=MODIFIER;BIOTYPE=enhancer
9:50876941	rs32762159	T	C*	rs32762159	intron_variant nmd_transcript_variant nc_transcript_variant upstream_gene_variant	Ppp2r1b	9_50876941_T/C	ENSMUSR00000464134	RegulatoryFeature	regulatory_region_variant	IMPACT=MODIFIER;BIOTYPE=enhancer
9:50876968	rs29932504	G	A*	rs29932504	intron_variant nmd_transcript_variant nc_transcript_variant upstream_gene_variant	Ppp2r1b	9_50876968_G/A	ENSMUSR00000464134	RegulatoryFeature	regulatory_region_variant	IMPACT=MODIFIER;BIOTYPE=enhancer
9:50883045	rs30517855	T	G*	rs30517855	intron_variant upstream_gene_variant downstream_gene_variant	Ppp2r1b	9_50883045_T/G	ENSMUSR00000464136	RegulatoryFeature	regulatory_region_variant	IMPACT=MODIFIER;BIOTYPE=promoter_flanking_region
9:50884118	rs6153900	A	G*	rs6153900	intron_variant upstream_gene_variant downstream_gene_variant	Ppp2r1b	9_50884118_A/G	ENSMUSR00000273781	RegulatoryFeature	regulatory_region_variant	IMPACT=MODIFIER;BIOTYPE=promoter_flanking_region
9:50884144	rs6153941	G	C*	rs6153941	intron_variant upstream_gene_variant downstream_gene_variant	Ppp2r1b	9_50884144_G/C	ENSMUSR00000273781	RegulatoryFeature	regulatory_region_variant	IMPACT=MODIFIER;BIOTYPE=promoter_flanking_region
9:50884225	rs32758150	C	A*	rs32758150	intron_variant upstream_gene_variant downstream_gene_variant	Ppp2r1b	9_50884225_C/A	ENSMUSR00000273781	RegulatoryFeature	regulatory_region_variant	IMPACT=MODIFIER;BIOTYPE=promoter_flanking_region
9:50884455	rs230584582	C	T*	rs230584582	intron_variant upstream_gene_variant downstream_gene_variant	Ppp2r1b	9_50884455_C/T	ENSMUSR00000273781	RegulatoryFeature	regulatory_region_variant	IMPACT=MODIFIER;BIOTYPE=promoter_flanking_region
9:50884457	rs260756385	T	A*	rs260756385	intron_variant upstream_gene_variant downstream_gene_variant	Ppp2r1b	9_50884457_T/A	ENSMUSR00000273781	RegulatoryFeature	regulatory_region_variant	IMPACT=MODIFIER;BIOTYPE=promoter_flanking_region
9:50885020	rs32759104	C	T*	rs32759104	intron_variant upstream_gene_variant downstream_gene_variant	Ppp2r1b	9_50885020_C/T	ENSMUSR00000273781	RegulatoryFeature	regulatory_region_variant	IMPACT=MODIFIER;BIOTYPE=promoter_flanking_region
9:50885083	rs32759106	T	C*	rs32759106	intron_variant upstream_gene_variant downstream_gene_variant	Ppp2r1b	9_50885083_T/C	ENSMUSR00000273781	RegulatoryFeature	regulatory_region_variant	IMPACT=MODIFIER;BIOTYPE=promoter_flanking_region
9:50885148	rs264717599	A	G*	rs264717599	intron_variant upstream_gene_variant downstream_gene_variant	Ppp2r1b	9_50885148_A/G	ENSMUSR00000273781	RegulatoryFeature	regulatory_region_variant	IMPACT=MODIFIER;BIOTYPE=promoter_flanking_region
9:50885309	rs234234132	T	C*	rs234234132	intron_variant upstream_gene_variant downstream_gene_variant	Ppp2r1b	9_50885309_T/C	ENSMUSR00000273781	RegulatoryFeature	regulatory_region_variant	IMPACT=MODIFIER;BIOTYPE=promoter_flanking_region
9:50885362	rs32759111	A	G*	rs32759111	intron_variant upstream_gene_variant downstream_gene_variant	Ppp2r1b	9_50885362_A/G	ENSMUSR00000273781	RegulatoryFeature	regulatory_region_variant	IMPACT=MODIFIER;BIOTYPE=promoter_flanking_region
9:50885417	rs32759113	A	C*	rs32759113	intron_variant upstream_gene_variant downstream_gene_variant	Ppp2r1b	9_50885417_A/C	ENSMUSR00000273781	RegulatoryFeature	regulatory_region_variant	IMPACT=MODIFIER;BIOTYPE=promoter_flanking_region
9:50885545	rs32759955	T	C*	rs32759955	intron_variant upstream_gene_variant downstream_gene_variant	Ppp2r1b	9_50885545_T/C	ENSMUSR00000273781	RegulatoryFeature	regulatory_region_variant	IMPACT=MODIFIER;BIOTYPE=promoter_flanking_region
9:50886468	rs30341754	C	T*	rs30341754	intron_variant upstream_gene_variant	Ppp2r1b	9_50886468_C/T	ENSMUSR00000273781	RegulatoryFeature	regulatory_region_variant	IMPACT=MODIFIER;BIOTYPE=promoter_flanking_region
9:50886645	rs32759958	A	G*	rs32759958	intron_variant upstream_gene_variant	Ppp2r1b	9_50886645_A/G	ENSMUSR00000273781	RegulatoryFeature	regulatory_region_variant	IMPACT=MODIFIER;BIOTYPE=promoter_flanking_region
9:50886944	rs30226703	T	C*	rs30226703	intron_variant upstream_gene_variant	Ppp2r1b	9_50886944_T/C	ENSMUSR00000273781	RegulatoryFeature	regulatory_region_variant	IMPACT=MODIFIER;BIOTYPE=promoter_flanking_region
9:50887015	rs32759960	T	C*	rs32759960	intron_variant upstream_gene_variant	Ppp2r1b	9_50887015_T/C	ENSMUSR00000273781	RegulatoryFeature	regulatory_region_variant	IMPACT=MODIFIER;BIOTYPE=promoter_flanking_region
9:50887275	rs32759962	C	T*	rs32759962	intron_variant upstream_gene_variant	Ppp2r1b	9_50887275_C/T	ENSMUSR00000273781	RegulatoryFeature	regulatory_region_variant	IMPACT=MODIFIER;BIOTYPE=promoter_flanking_region
9:50887665	rs30033113	T	C*	rs30033113	intron_variant upstream_gene_variant	Ppp2r1b	9_50887665_T/C	ENSMUSR00000273781	RegulatoryFeature	regulatory_region_variant	IMPACT=MODIFIER;BIOTYPE=promoter_flanking_region
9:50887771	rs29934906	T	A*	rs29934906	intron_variant upstream_gene_variant	Ppp2r1b	9_50887771_T/A	ENSMUSR00000273781	RegulatoryFeature	regulatory_region_variant	IMPACT=MODIFIER;BIOTYPE=promoter_flanking_region
9:50887841	rs32761026	T	C*	rs32761026	intron_variant upstream_gene_variant downstream_gene_variant	Ppp2r1b	9_50887841_T/C	ENSMUSR00000273781	RegulatoryFeature	regulatory_region_variant	IMPACT=MODIFIER;BIOTYPE=promoter_flanking_region
9:50900070	rs30382094	T	C*	rs30382094	intron_variant nmd_transcript_variant	Sik2	9_50900070_T/C	ENSMUSR00000464137	RegulatoryFeature	regulatory_region_variant	IMPACT=MODIFIER;BIOTYPE=promoter_flanking_region
9:50900484	rs30477751	C	A*	rs30477751	intron_variant nmd_transcript_variant	Sik2	9_50900484_C/A	ENSMUSR00000464137	RegulatoryFeature	regulatory_region_variant	IMPACT=MODIFIER;BIOTYPE=promoter_flanking_region
9:50900561	rs32762110	T	G*	rs32762110	intron_variant nmd_transcript_variant	Sik2	9_50900561_T/G	ENSMUSR00000464137	RegulatoryFeature	regulatory_region_variant	IMPACT=MODIFIER;BIOTYPE=promoter_flanking_region
9:50900645	rs32762112	T	G*	rs32762112	intron_variant nmd_transcript_variant	Sik2	9_50900645_T/G	ENSMUSR00000464137	RegulatoryFeature	regulatory_region_variant	IMPACT=MODIFIER;BIOTYPE=promoter_flanking_region
9:50900739	rs32763074	G	A*	rs32763074	intron_variant nmd_transcript_variant	Sik2	9_50900739_G/A	ENSMUSR00000464137	RegulatoryFeature	regulatory_region_variant	IMPACT=MODIFIER;BIOTYPE=promoter_flanking_region
9:50900874	rs32763076	C	A*	rs32763076	intron_variant nmd_transcript_variant	Sik2	9_50900874_C/A	ENSMUSR00000464137	RegulatoryFeature	regulatory_region_variant	IMPACT=MODIFIER;BIOTYPE=promoter_flanking_region
9:50900918	rs32763078	C	T*	rs32763078	intron_variant nmd_transcript_variant	Sik2	9_50900918_C/T	ENSMUSR00000464137	RegulatoryFeature	regulatory_region_variant	IMPACT=MODIFIER;BIOTYPE=promoter_flanking_region
9:50903922	rs32764539	A	G*	rs32764539	intron_variant nmd_transcript_variant	Sik2	9_50903922_A/G	ENSMUSR00000273783	RegulatoryFeature	regulatory_region_variant	IMPACT=MODIFIER;BIOTYPE=promoter_flanking_region
9:50904129	rs220400699	C	T*	rs220400699	intron_variant nmd_transcript_variant	Sik2	9_50904129_C/T	ENSMUSR00000273783	RegulatoryFeature	regulatory_region_variant	IMPACT=MODIFIER;BIOTYPE=promoter_flanking_region
9:50904177	rs32764541	A	G*	rs32764541	intron_variant nmd_transcript_variant	Sik2	9_50904177_A/G	ENSMUSR00000273783	RegulatoryFeature	regulatory_region_variant	IMPACT=MODIFIER;BIOTYPE=promoter_flanking_region
9:50904242	rs30140477	C	T*	rs30140477	intron_variant nmd_transcript_variant	Sik2	9_50904242_C/T	ENSMUSR00000273783	RegulatoryFeature	regulatory_region_variant	IMPACT=MODIFIER;BIOTYPE=promoter_flanking_region
9:50904374	rs263272493	T	G*	rs263272493	intron_variant nmd_transcript_variant	Sik2	9_50904374_T/G	ENSMUSR00000273783	RegulatoryFeature	regulatory_region_variant	IMPACT=MODIFIER;BIOTYPE=promoter_flanking_region
9:50904682	rs249134695	T	G*	rs249134695	intron_variant nmd_transcript_variant	Sik2	9_50904682_T/G	ENSMUSR00000273783	RegulatoryFeature	regulatory_region_variant	IMPACT=MODIFIER;BIOTYPE=promoter_flanking_region
9:50904824	rs3681098	G	A*	rs3681098	intron_variant nmd_transcript_variant	Sik2	9_50904824_G/A	ENSMUSR00000273783	RegulatoryFeature	regulatory_region_variant	IMPACT=MODIFIER;BIOTYPE=promoter_flanking_region
9:50905261	rs3698205	A	G*	rs3698205	intron_variant nmd_transcript_variant	Sik2	9_50905261_A/G	ENSMUSR00000273783	RegulatoryFeature	regulatory_region_variant	IMPACT=MODIFIER;BIOTYPE=promoter_flanking_region
9:50905394	rs30337214	C	A*	rs30337214	intron_variant nmd_transcript_variant	Sik2	9_50905394_C/A	ENSMUSR00000273783	RegulatoryFeature	regulatory_region_variant	IMPACT=MODIFIER;BIOTYPE=promoter_flanking_region
9:50905454	rs29842178	G	C*	rs29842178	intron_variant nmd_transcript_variant	Sik2	9_50905454_G/C	ENSMUSR00000273783	RegulatoryFeature	regulatory_region_variant	IMPACT=MODIFIER;BIOTYPE=promoter_flanking_region
9:50905462	rs30136354	G	A*	rs30136354	intron_variant nmd_transcript_variant	Sik2	9_50905462_G/A	ENSMUSR00000273783	RegulatoryFeature	regulatory_region_variant	IMPACT=MODIFIER;BIOTYPE=promoter_flanking_region
9:50914612	rs30429038	C	A*	rs30429038	intron_variant nmd_transcript_variant	Sik2	9_50914612_C/A	ENSMUSR00000464138	RegulatoryFeature	regulatory_region_variant	IMPACT=MODIFIER;BIOTYPE=promoter_flanking_region
9:50914751	rs30377490	T	A*	rs30377490	intron_variant nmd_transcript_variant	Sik2	9_50914751_T/A	ENSMUSR00000464138	RegulatoryFeature	regulatory_region_variant	IMPACT=MODIFIER;BIOTYPE=promoter_flanking_region
9:50923564	rs225296884	A	C*	rs225296884	intron_variant nmd_transcript_variant downstream_gene_variant	Sik2	9_50923564_A/C	ENSMUSR00000273786	RegulatoryFeature	regulatory_region_variant	IMPACT=MODIFIER;BIOTYPE=promoter_flanking_region
9:50923846	-	T	C*	rs585049114	intron_variant nmd_transcript_variant downstream_gene_variant	Sik2	9_50923846_T/C	ENSMUSR00000273786	RegulatoryFeature	regulatory_region_variant	IMPACT=MODIFIER;BIOTYPE=promoter_flanking_region
9:50924573	-	T	C*	rs32762641	intron_variant nmd_transcript_variant downstream_gene_variant	Sik2	9_50924573_T/C	ENSMUSR00000273786	RegulatoryFeature	regulatory_region_variant	IMPACT=MODIFIER;BIOTYPE=promoter_flanking_region
9:50926089	rs263148077	A	G*	rs263148077	intron_variant nmd_transcript_variant downstream_gene_variant	Sik2	9_50926089_A/G	ENSMUSR00000273787	RegulatoryFeature	regulatory_region_variant	IMPACT=MODIFIER;BIOTYPE=promoter_flanking_region
9:50926342	rs29993136	A	T*	rs29993136	intron_variant nmd_transcript_variant downstream_gene_variant	Sik2	9_50926342_A/T	ENSMUSR00000273787	RegulatoryFeature	regulatory_region_variant	IMPACT=MODIFIER;BIOTYPE=promoter_flanking_region
9:50926408	rs50196864	A	G*	rs50196864	intron_variant nmd_transcript_variant downstream_gene_variant	Sik2	9_50926408_A/G	ENSMUSR00000273787	RegulatoryFeature	regulatory_region_variant	IMPACT=MODIFIER;BIOTYPE=promoter_flanking_region
9:50926606	rs46566863	A	T*	rs46566863	intron_variant nmd_transcript_variant downstream_gene_variant	Sik2	9_50926606_A/T	ENSMUSR00000273787	RegulatoryFeature	regulatory_region_variant	IMPACT=MODIFIER;BIOTYPE=promoter_flanking_region
9:50926607	rs48855180	A	T*	rs48855180	intron_variant nmd_transcript_variant downstream_gene_variant	Sik2	9_50926607_A/T	ENSMUSR00000273787	RegulatoryFeature	regulatory_region_variant	IMPACT=MODIFIER;BIOTYPE=promoter_flanking_region
9:50940764	rs49884451	G	A*	rs49884451	intron_variant nmd_transcript_variant nc_transcript_variant	Sik2	9_50940764_G/A	ENSMUSR00000273790	RegulatoryFeature	regulatory_region_variant	IMPACT=MODIFIER;BIOTYPE=promoter_flanking_region
9:50941495	rs32765098	A	G*	rs32765098	intron_variant nmd_transcript_variant nc_transcript_variant	Sik2	9_50941495_A/G	ENSMUSR00000273790	RegulatoryFeature	regulatory_region_variant	IMPACT=MODIFIER;BIOTYPE=promoter_flanking_region
9:50942765	rs29691735	C	T*	rs29691735	intron_variant nmd_transcript_variant nc_transcript_variant	Sik2	9_50942765_C/T	ENSMUSR00000273790	RegulatoryFeature	regulatory_region_variant	IMPACT=MODIFIER;BIOTYPE=promoter_flanking_region
9:50942999	rs30276363	A	G*	rs30276363	intron_variant nmd_transcript_variant nc_transcript_variant	Sik2	9_50942999_A/G	ENSMUSR00000273790	RegulatoryFeature	regulatory_region_variant	IMPACT=MODIFIER;BIOTYPE=promoter_flanking_region
9:50944020	rs29736994	G	A*	rs29736994	intron_variant nmd_transcript_variant nc_transcript_variant	Sik2	9_50944020_G/A	ENSMUSR00000273794	RegulatoryFeature	regulatory_region_variant	IMPACT=MODIFIER;BIOTYPE=promoter_flanking_region
9:50945112	rs253113355	A	T*	rs253113355	intron_variant nmd_transcript_variant nc_transcript_variant	Sik2	9_50945112_A/T	ENSMUSR00000464141	RegulatoryFeature	regulatory_region_variant	IMPACT=MODIFIER;BIOTYPE=promoter_flanking_region
9:50945492	rs30039035	C	A*	rs30039035	intron_variant nmd_transcript_variant nc_transcript_variant	Sik2	9_50945492_C/A	ENSMUSR00000464141	RegulatoryFeature	regulatory_region_variant	IMPACT=MODIFIER;BIOTYPE=promoter_flanking_region
9:50945795	rs32766870	A	G*	rs32766870	intron_variant nmd_transcript_variant nc_transcript_variant	Sik2	9_50945795_A/G	ENSMUSR00000464141	RegulatoryFeature	regulatory_region_variant	IMPACT=MODIFIER;BIOTYPE=promoter_flanking_region
9:50945958	rs30381231	A	G*	rs30381231	intron_variant nmd_transcript_variant nc_transcript_variant	Sik2	9_50945958_A/G	ENSMUSR00000464141	RegulatoryFeature	regulatory_region_variant	IMPACT=MODIFIER;BIOTYPE=promoter_flanking_region
9:50946733	rs30261701	T	C*	rs30261701	intron_variant nmd_transcript_variant nc_transcript_variant	Sik2	9_50946733_T/C	ENSMUSR00000464142	RegulatoryFeature	regulatory_region_variant	IMPACT=MODIFIER;BIOTYPE=promoter_flanking_region
9:50964666	rs29984043	A	G*	rs29984043	intron_variant nmd_transcript_variant nc_transcript_variant	Sik2	9_50964666_A/G	ENSMUSR00000273795	RegulatoryFeature	regulatory_region_variant	IMPACT=MODIFIER;BIOTYPE=promoter_flanking_region
9:50964736	rs30349745	A	G*	rs30349745	intron_variant nmd_transcript_variant nc_transcript_variant	Sik2	9_50964736_A/G	ENSMUSR00000273795	RegulatoryFeature	regulatory_region_variant	IMPACT=MODIFIER;BIOTYPE=promoter_flanking_region
9:50964820	rs30040786	T	C*	rs30040786	intron_variant nmd_transcript_variant nc_transcript_variant	Sik2	9_50964820_T/C	ENSMUSR00000273795	RegulatoryFeature	regulatory_region_variant	IMPACT=MODIFIER;BIOTYPE=promoter_flanking_region
9:50964909	rs30382767	T	G*	rs30382767	intron_variant nmd_transcript_variant nc_transcript_variant	Sik2	9_50964909_T/G	ENSMUSR00000273795	RegulatoryFeature	regulatory_region_variant	IMPACT=MODIFIER;BIOTYPE=promoter_flanking_region
9:50965164	rs29785964	G	A*	rs29785964	intron_variant nmd_transcript_variant nc_transcript_variant	Sik2	9_50965164_G/A	ENSMUSR00000273795	RegulatoryFeature	regulatory_region_variant	IMPACT=MODIFIER;BIOTYPE=promoter_flanking_region
9:50965263	rs46683518	T	C*	rs46683518	intron_variant nmd_transcript_variant nc_transcript_variant	Sik2	9_50965263_T/C	ENSMUSR00000273795	RegulatoryFeature	regulatory_region_variant	IMPACT=MODIFIER;BIOTYPE=promoter_flanking_region
9:50965294	rs47650399	A	G*	rs47650399	intron_variant nmd_transcript_variant nc_transcript_variant	Sik2	9_50965294_A/G	ENSMUSR00000273795	RegulatoryFeature	regulatory_region_variant	IMPACT=MODIFIER;BIOTYPE=promoter_flanking_region
9:50965367	-	A	G*	rs582997001	intron_variant nmd_transcript_variant nc_transcript_variant	Sik2	9_50965367_A/G	ENSMUSR00000273795	RegulatoryFeature	regulatory_region_variant	IMPACT=MODIFIER;BIOTYPE=promoter_flanking_region
9:50965520	rs32761142	G	A*	rs32761142	intron_variant nmd_transcript_variant nc_transcript_variant	Sik2	9_50965520_G/A	ENSMUSR00000273795	RegulatoryFeature	regulatory_region_variant	IMPACT=MODIFIER;BIOTYPE=promoter_flanking_region
9:50965862	rs215851951	A	C*	rs215851951	intron_variant nmd_transcript_variant nc_transcript_variant	Sik2	9_50965862_A/C	ENSMUSR00000273795	RegulatoryFeature	regulatory_region_variant	IMPACT=MODIFIER;BIOTYPE=promoter_flanking_region
9:50966509	rs29986193	G	A*	rs29986193	intron_variant nmd_transcript_variant nc_transcript_variant	Sik2	9_50966509_G/A	ENSMUSR00000273795	RegulatoryFeature	regulatory_region_variant	IMPACT=MODIFIER;BIOTYPE=promoter_flanking_region
9:50976497	rs32766823	A	G*	rs32766823	intron_variant nmd_transcript_variant nc_transcript_variant	Sik2	9_50976497_A/G	ENSMUSR00000464145	RegulatoryFeature	regulatory_region_variant	IMPACT=MODIFIER;BIOTYPE=enhancer
9:50976592	rs32760324	A	G*	rs32760324	intron_variant nmd_transcript_variant nc_transcript_variant	Sik2	9_50976592_A/G	ENSMUSR00000464145	RegulatoryFeature	regulatory_region_variant	IMPACT=MODIFIER;BIOTYPE=enhancer
9:50976656	rs49951055	G	T*	rs49951055	intron_variant nmd_transcript_variant nc_transcript_variant	Sik2	9_50976656_G/T	ENSMUSR00000464145	RegulatoryFeature	regulatory_region_variant	IMPACT=MODIFIER;BIOTYPE=enhancer
9:50979117	rs29788601	A	C*	rs29788601	intron_variant nmd_transcript_variant nc_transcript_variant	Sik2	9_50979117_A/C	ENSMUSR00000273799	RegulatoryFeature	regulatory_region_variant	IMPACT=MODIFIER;BIOTYPE=open_chromatin_region
9:50979397	rs32761928	G	A*	rs32761928	intron_variant nmd_transcript_variant nc_transcript_variant	Sik2	9_50979397_G/A	ENSMUSR00000273799	RegulatoryFeature	regulatory_region_variant	IMPACT=MODIFIER;BIOTYPE=open_chromatin_region
9:50985873	rs3662165	C	T*	rs3662165	intron_variant nmd_transcript_variant nc_transcript_variant	Sik2	9_50985873_C/T	ENSMUSR00000464146	RegulatoryFeature	regulatory_region_variant	IMPACT=MODIFIER;BIOTYPE=enhancer
9:50986032	rs32765515	A	C*	rs32765515	intron_variant nmd_transcript_variant nc_transcript_variant	Sik2	9_50986032_A/C	ENSMUSR00000464146	RegulatoryFeature	regulatory_region_variant	IMPACT=MODIFIER;BIOTYPE=enhancer
9:50986056	rs48533672	A	T*	rs48533672	intron_variant nmd_transcript_variant nc_transcript_variant	Sik2	9_50986056_A/T	ENSMUSR00000464146	RegulatoryFeature	regulatory_region_variant	IMPACT=MODIFIER;BIOTYPE=enhancer
9:50986059	rs32765517	T	C*	rs32765517	intron_variant nmd_transcript_variant nc_transcript_variant	Sik2	9_50986059_T/C	ENSMUSR00000464146	RegulatoryFeature	regulatory_region_variant	IMPACT=MODIFIER;BIOTYPE=enhancer
9:50986077	rs32765519	A	G*	rs32765519	intron_variant nmd_transcript_variant nc_transcript_variant	Sik2	9_50986077_A/G	ENSMUSR00000464146	RegulatoryFeature	regulatory_region_variant	IMPACT=MODIFIER;BIOTYPE=enhancer
9:50986112	rs252774917	A	T*	rs252774917	intron_variant nmd_transcript_variant nc_transcript_variant	Sik2	9_50986112_A/T	ENSMUSR00000464146	RegulatoryFeature	regulatory_region_variant	IMPACT=MODIFIER;BIOTYPE=enhancer
9:50986159	rs32766317	G	C*	rs32766317	intron_variant nmd_transcript_variant nc_transcript_variant	Sik2	9_50986159_G/C	ENSMUSR00000464146	RegulatoryFeature	regulatory_region_variant	IMPACT=MODIFIER;BIOTYPE=enhancer
9:51004947	rs29740448	A	G*	rs29740448	intron_variant nmd_transcript_variant nc_transcript_variant	Sik2	9_51004947_A/G	ENSMUSR00000273803	RegulatoryFeature	regulatory_region_variant	IMPACT=MODIFIER;BIOTYPE=promoter_flanking_region
9:51005131	rs223233021	G	A*	rs223233021	intron_variant nmd_transcript_variant nc_transcript_variant	Sik2	9_51005131_G/A	ENSMUSR00000273803	RegulatoryFeature	regulatory_region_variant	IMPACT=MODIFIER;BIOTYPE=promoter_flanking_region
9:51006996	rs252078761	G	A*	rs252078761	intron_variant nmd_transcript_variant nc_transcript_variant	Sik2	9_51006996_G/A	ENSMUSR00000464149	RegulatoryFeature	regulatory_region_variant	IMPACT=MODIFIER;BIOTYPE=CTCF_binding_site
9:51007868	rs218171770	T	C*	rs218171770	intron_variant nmd_transcript_variant nc_transcript_variant	Sik2	9_51007868_T/C	ENSMUSR00000273804	RegulatoryFeature	regulatory_region_variant	IMPACT=MODIFIER;BIOTYPE=promoter
9:51008066	rs50624461	G	A*	rs50624461	intron_variant nmd_transcript_variant nc_transcript_variant	Sik2	9_51008066_G/A	ENSMUSR00000273804	RegulatoryFeature	regulatory_region_variant	IMPACT=MODIFIER;BIOTYPE=promoter
9:51008243	rs49522503	A	G*	rs49522503	intron_variant nmd_transcript_variant nc_transcript_variant	Sik2	9_51008243_A/G	ENSMUSR00000273804	RegulatoryFeature	regulatory_region_variant	IMPACT=MODIFIER;BIOTYPE=promoter
9:51008278	rs47301959	C	T*	rs47301959	intron_variant nmd_transcript_variant nc_transcript_variant	Sik2	9_51008278_C/T	ENSMUSR00000273804	RegulatoryFeature	regulatory_region_variant	IMPACT=MODIFIER;BIOTYPE=promoter
9:51008349	rs48966182	C	G*	rs48966182	intron_variant nmd_transcript_variant nc_transcript_variant	Sik2	9_51008349_C/G	ENSMUSR00000273804	RegulatoryFeature	regulatory_region_variant	IMPACT=MODIFIER;BIOTYPE=promoter
9:51008484	rs236238218	C	G*	rs236238218	intron_variant nmd_transcript_variant nc_transcript_variant	Sik2	9_51008484_C/G	ENSMUSR00000273804	RegulatoryFeature	regulatory_region_variant	IMPACT=MODIFIER;BIOTYPE=promoter
9:51008584	rs248023017	T	c*	rs248023017	intron_variant nmd_transcript_variant nc_transcript_variant	Sik2	9_51008584_T/c	ENSMUSR00000273804	RegulatoryFeature	regulatory_region_variant	IMPACT=MODIFIER;BIOTYPE=promoter
9:51008921	-	T	g*	rs262943167	5_prime_utr_variant nmd_transcript_variant non_coding_exon_variant nc_transcript_variant	Sik2	9_51008921_T/g	ENSMUSR00000273804	RegulatoryFeature	regulatory_region_variant	IMPACT=MODIFIER;BIOTYPE=promoter
9:51009201	rs6285688	G	a	rs6285688	upstream_gene_variant	Sik2	9_51009201_G/a	ENSMUSR00000273804	RegulatoryFeature	regulatory_region_variant	IMPACT=MODIFIER;BIOTYPE=promoter
9:51009229	rs6285739	T	C	rs6285739	upstream_gene_variant	Sik2	9_51009229_T/C	ENSMUSR00000273804	RegulatoryFeature	regulatory_region_variant	IMPACT=MODIFIER;BIOTYPE=promoter
9:51009770	rs216479626	C	A	rs216479626	upstream_gene_variant	Sik2	9_51009770_C/A	ENSMUSR00000273804	RegulatoryFeature	regulatory_region_variant	IMPACT=MODIFIER;BIOTYPE=promoter
9:51020488	rs32763575	C	T	rs32763575	-	-	9_51020488_C/T	ENSMUSR00000273806	RegulatoryFeature	regulatory_region_variant	IMPACT=MODIFIER;BIOTYPE=promoter_flanking_region
9:51020515	rs49200673	A	G	rs49200673	-	-	9_51020515_A/G	ENSMUSR00000273806	RegulatoryFeature	regulatory_region_variant	IMPACT=MODIFIER;BIOTYPE=promoter_flanking_region
9:51020728	rs32763577	T	C	rs32763577	-	-	9_51020728_T/C	ENSMUSR00000273806	RegulatoryFeature	regulatory_region_variant	IMPACT=MODIFIER;BIOTYPE=promoter_flanking_region
9:51020984	rs259256032	C	T	rs259256032	-	-	9_51020984_C/T	ENSMUSR00000273806	RegulatoryFeature	regulatory_region_variant	IMPACT=MODIFIER;BIOTYPE=promoter_flanking_region
9:51029891	rs32761351	T	G	rs32761351	-	-	9_51029891_T/G	ENSMUSR00000273808	RegulatoryFeature	regulatory_region_variant	IMPACT=MODIFIER;BIOTYPE=promoter_flanking_region
9:51031455	rs32762447	T	G	rs32762447	-	-	9_51031455_T/G	ENSMUSR00000464150	RegulatoryFeature	regulatory_region_variant	IMPACT=MODIFIER;BIOTYPE=promoter_flanking_region
9:51032037	rs30438930	A	T	rs30438930	-	-	9_51032037_A/T	ENSMUSR00000464150	RegulatoryFeature	regulatory_region_variant	IMPACT=MODIFIER;BIOTYPE=promoter_flanking_region
9:51032182	rs29841802	A	G	rs29841802	-	-	9_51032182_A/G	ENSMUSR00000464150	RegulatoryFeature	regulatory_region_variant	IMPACT=MODIFIER;BIOTYPE=promoter_flanking_region
9:51032439	rs29782992	A	G	rs29782992	-	-	9_51032439_A/G	ENSMUSR00000464150	RegulatoryFeature	regulatory_region_variant	IMPACT=MODIFIER;BIOTYPE=promoter_flanking_region
9:51032456	rs29733279	A	G	rs29733279	-	-	9_51032456_A/G	ENSMUSR00000464150	RegulatoryFeature	regulatory_region_variant	IMPACT=MODIFIER;BIOTYPE=promoter_flanking_region
9:51032523	rs257235170	C	T	rs257235170	-	-	9_51032523_C/T	ENSMUSR00000464150	RegulatoryFeature	regulatory_region_variant	IMPACT=MODIFIER;BIOTYPE=promoter_flanking_region
9:51032531	rs221472139	C	T	rs221472139	-	-	9_51032531_C/T	ENSMUSR00000464150	RegulatoryFeature	regulatory_region_variant	IMPACT=MODIFIER;BIOTYPE=promoter_flanking_region
9:51032580	rs51915744	T	c	rs51915744	-	-	9_51032580_T/c	ENSMUSR00000464150	RegulatoryFeature	regulatory_region_variant	IMPACT=MODIFIER;BIOTYPE=promoter_flanking_region
9:51032705	rs50113631	G	A	rs50113631	-	-	9_51032705_G/A	ENSMUSR00000464150	RegulatoryFeature	regulatory_region_variant	IMPACT=MODIFIER;BIOTYPE=promoter_flanking_region
9:51032792	rs32762452	A	G	rs32762452	-	-	9_51032792_A/G	ENSMUSR00000464150	RegulatoryFeature	regulatory_region_variant	IMPACT=MODIFIER;BIOTYPE=promoter_flanking_region
9:51032951	rs33702706	C	G	rs33702706	-	-	9_51032951_C/G	ENSMUSR00000464150	RegulatoryFeature	regulatory_region_variant	IMPACT=MODIFIER;BIOTYPE=promoter_flanking_region
9:51033127	rs29987359	C	T	rs29987359	-	-	9_51033127_C/T	ENSMUSR00000464150	RegulatoryFeature	regulatory_region_variant	IMPACT=MODIFIER;BIOTYPE=promoter_flanking_region
9:51033183	rs30479568	A	G	rs30479568	-	-	9_51033183_A/G	ENSMUSR00000464150	RegulatoryFeature	regulatory_region_variant	IMPACT=MODIFIER;BIOTYPE=promoter_flanking_region
9:51033420	rs30255673	T	C	rs30255673	-	-	9_51033420_T/C	ENSMUSR00000464150	RegulatoryFeature	regulatory_region_variant	IMPACT=MODIFIER;BIOTYPE=promoter_flanking_region
9:51033521	rs30277971	C	T	rs30277971	-	-	9_51033521_C/T	ENSMUSR00000464150	RegulatoryFeature	regulatory_region_variant	IMPACT=MODIFIER;BIOTYPE=promoter_flanking_region
9:51033833	rs29931930	A	T	rs29931930	-	-	9_51033833_A/T	ENSMUSR00000464150	RegulatoryFeature	regulatory_region_variant	IMPACT=MODIFIER;BIOTYPE=promoter_flanking_region
9:51033882	rs45772775	T	C	rs45772775	-	-	9_51033882_T/C	ENSMUSR00000464150	RegulatoryFeature	regulatory_region_variant	IMPACT=MODIFIER;BIOTYPE=promoter_flanking_region
9:51033884	rs47453779	C	T	rs47453779	-	-	9_51033884_C/T	ENSMUSR00000464150	RegulatoryFeature	regulatory_region_variant	IMPACT=MODIFIER;BIOTYPE=promoter_flanking_region
9:51036169	rs259051486	C	T	rs259051486	-	-	9_51036169_C/T	ENSMUSR00000464152	RegulatoryFeature	regulatory_region_variant	IMPACT=MODIFIER;BIOTYPE=enhancer
9:51036349	rs32764495	A	C	rs32764495	-	-	9_51036349_A/C	ENSMUSR00000464152	RegulatoryFeature	regulatory_region_variant	IMPACT=MODIFIER;BIOTYPE=enhancer
9:51046033	rs241770196	A	g	rs241770196	-	-	9_51046033_A/g	ENSMUSR00000464153	RegulatoryFeature	regulatory_region_variant	IMPACT=MODIFIER;BIOTYPE=TF_binding_site
9:51052572	rs213452234	G	A	rs213452234	downstream_gene_variant	Layn	9_51052572_G/A	ENSMUSR00000273813	RegulatoryFeature	regulatory_region_variant	IMPACT=MODIFIER;BIOTYPE=promoter_flanking_region
9:51052572	rs213452234	G	A	rs213452234	downstream_gene_variant	Layn	9_51052572_G/A	ENSMUSR00000464154	RegulatoryFeature	regulatory_region_variant	IMPACT=MODIFIER;BIOTYPE=TF_binding_site
9:51052572	rs213452234	G	A	rs213452234	downstream_gene_variant	Layn	9_51052572_G/A	ENSMUSR00000464155	RegulatoryFeature	regulatory_region_variant	IMPACT=MODIFIER;BIOTYPE=CTCF_binding_site
9:51056878	-	A	T	rs32767677	3_prime_utr_variant	Layn	9_51056878_A/T	ENSMUSR00000273814	RegulatoryFeature	regulatory_region_variant	IMPACT=MODIFIER;BIOTYPE=promoter_flanking_region
9:51057104	rs47316799	G	C	rs47316799	3_prime_utr_variant	Layn	9_51057104_G/C	ENSMUSR00000273814	RegulatoryFeature	regulatory_region_variant	IMPACT=MODIFIER;BIOTYPE=promoter_flanking_region
9:51057349	rs29595050	G	T	rs29595050	synonymous_variant	Layn	9_51057349_G/T	ENSMUSR00000273814	RegulatoryFeature	regulatory_region_variant	IMPACT=MODIFIER;BIOTYPE=promoter_flanking_region
9:51057406	rs29698271	A	G	rs29698271	synonymous_variant	Layn	9_51057406_A/G	ENSMUSR00000273814	RegulatoryFeature	regulatory_region_variant	IMPACT=MODIFIER;BIOTYPE=promoter_flanking_region
9:51057470	rs29647955	A	G	rs29647955	synonymous_variant	Layn	9_51057470_A/G	ENSMUSR00000273814	RegulatoryFeature	regulatory_region_variant	IMPACT=MODIFIER;BIOTYPE=promoter_flanking_region
9:51057476	rs29981503	A	G	rs29981503	synonymous_variant	Layn	9_51057476_A/G	ENSMUSR00000273814	RegulatoryFeature	regulatory_region_variant	IMPACT=MODIFIER;BIOTYPE=promoter_flanking_region
9:51059249	rs30323056	G	A	rs30323056	intron_variant	Layn	9_51059249_G/A	ENSMUSR00000464156	RegulatoryFeature	regulatory_region_variant	IMPACT=MODIFIER;BIOTYPE=promoter_flanking_region
9:51059297	rs29794418	A	G	rs29794418	intron_variant	Layn	9_51059297_A/G	ENSMUSR00000464156	RegulatoryFeature	regulatory_region_variant	IMPACT=MODIFIER;BIOTYPE=promoter_flanking_region
9:51075756	rs262598731	C	T	rs262598731	intron_variant	Layn	9_51075756_C/T	ENSMUSR00000273816	RegulatoryFeature	regulatory_region_variant	IMPACT=MODIFIER;BIOTYPE=promoter
9:51076042	rs240518762	A	C	rs240518762	intron_variant	Layn	9_51076042_A/C	ENSMUSR00000273816	RegulatoryFeature	regulatory_region_variant	IMPACT=MODIFIER;BIOTYPE=promoter
9:51076235	rs265033274	C	T	rs265033274	intron_variant	Layn	9_51076235_C/T	ENSMUSR00000273816	RegulatoryFeature	regulatory_region_variant	IMPACT=MODIFIER;BIOTYPE=promoter
9:51076445	rs33688376	T	C*	rs33688376	intron_variant downstream_gene_variant	Layn	9_51076445_T/C	ENSMUSR00000273816	RegulatoryFeature	regulatory_region_variant	IMPACT=MODIFIER;BIOTYPE=promoter
9:51076526	rs33752844	C	A*	rs33752844	intron_variant downstream_gene_variant	Layn	9_51076526_C/A	ENSMUSR00000273816	RegulatoryFeature	regulatory_region_variant	IMPACT=MODIFIER;BIOTYPE=promoter
9:51076549	rs30131124	T	A*	rs30131124	intron_variant downstream_gene_variant	Layn	9_51076549_T/A	ENSMUSR00000273816	RegulatoryFeature	regulatory_region_variant	IMPACT=MODIFIER;BIOTYPE=promoter
9:51076627	rs230974614	C	T*	rs230974614	intron_variant downstream_gene_variant	Layn	9_51076627_C/T	ENSMUSR00000273816	RegulatoryFeature	regulatory_region_variant	IMPACT=MODIFIER;BIOTYPE=promoter
9:51076831	rs29842750	T	C*	rs29842750	intron_variant downstream_gene_variant	Layn	9_51076831_T/C	ENSMUSR00000273816	RegulatoryFeature	regulatory_region_variant	IMPACT=MODIFIER;BIOTYPE=promoter
9:51077363	rs51843617	T	A*	rs51843617	upstream_gene_variant downstream_gene_variant	Layn	9_51077363_T/A	ENSMUSR00000273816	RegulatoryFeature	regulatory_region_variant	IMPACT=MODIFIER;BIOTYPE=promoter
9:51077475	rs242570107	A	G*	rs242570107	upstream_gene_variant downstream_gene_variant	Layn	9_51077475_A/G	ENSMUSR00000273816	RegulatoryFeature	regulatory_region_variant	IMPACT=MODIFIER;BIOTYPE=promoter
9:51081740	rs48829017	G	A*	rs48829017	intron_variant upstream_gene_variant	4833427G06Rik	9_51081740_G/A	ENSMUSR00000464157	RegulatoryFeature	regulatory_region_variant	IMPACT=MODIFIER;BIOTYPE=promoter_flanking_region
9:51081742	rs48018189	C	T*	rs48018189	intron_variant upstream_gene_variant	4833427G06Rik	9_51081742_C/T	ENSMUSR00000464157	RegulatoryFeature	regulatory_region_variant	IMPACT=MODIFIER;BIOTYPE=promoter_flanking_region
9:51081780	rs32762100	C	T*	rs32762100	intron_variant upstream_gene_variant	4833427G06Rik	9_51081780_C/T	ENSMUSR00000464157	RegulatoryFeature	regulatory_region_variant	IMPACT=MODIFIER;BIOTYPE=promoter_flanking_region
9:51081871	rs32762102	C	A*	rs32762102	intron_variant upstream_gene_variant	4833427G06Rik	9_51081871_C/A	ENSMUSR00000464157	RegulatoryFeature	regulatory_region_variant	IMPACT=MODIFIER;BIOTYPE=promoter_flanking_region
9:51089166	rs256569207	G	A	rs256569207	intron_variant	4833427G06Rik	9_51089166_G/A	ENSMUSR00000464158	RegulatoryFeature	regulatory_region_variant	IMPACT=MODIFIER;BIOTYPE=promoter_flanking_region
9:51105806	rs29841208	T	A	rs29841208	upstream_gene_variant	4833427G06Rik	9_51105806_T/A	ENSMUSR00000464159	RegulatoryFeature	regulatory_region_variant	IMPACT=MODIFIER;BIOTYPE=promoter_flanking_region
9:51105838	rs29645065	A	G	rs29645065	upstream_gene_variant	4833427G06Rik	9_51105838_A/G	ENSMUSR00000464159	RegulatoryFeature	regulatory_region_variant	IMPACT=MODIFIER;BIOTYPE=promoter_flanking_region
9:51137137	rs32771505	T	G	rs32771505	-	-	9_51137137_T/G	ENSMUSR00000273821	RegulatoryFeature	regulatory_region_variant	IMPACT=MODIFIER;BIOTYPE=promoter_flanking_region
9:51137137	rs32771505	T	G	rs32771505	-	-	9_51137137_T/G	ENSMUSR00000464160	RegulatoryFeature	regulatory_region_variant	IMPACT=MODIFIER;BIOTYPE=CTCF_binding_site
9:51137221	rs48048973	A	C	rs48048973	-	-	9_51137221_A/C	ENSMUSR00000273821	RegulatoryFeature	regulatory_region_variant	IMPACT=MODIFIER;BIOTYPE=promoter_flanking_region
9:51137221	rs48048973	A	C	rs48048973	-	-	9_51137221_A/C	ENSMUSR00000464160	RegulatoryFeature	regulatory_region_variant	IMPACT=MODIFIER;BIOTYPE=CTCF_binding_site
9:51137228	rs48695792	C	T	rs48695792	-	-	9_51137228_C/T	ENSMUSR00000273821	RegulatoryFeature	regulatory_region_variant	IMPACT=MODIFIER;BIOTYPE=promoter_flanking_region
9:51137228	rs48695792	C	T	rs48695792	-	-	9_51137228_C/T	ENSMUSR00000464160	RegulatoryFeature	regulatory_region_variant	IMPACT=MODIFIER;BIOTYPE=CTCF_binding_site
9:51137325	rs50120139	C	T	rs50120139	-	-	9_51137325_C/T	ENSMUSR00000273821	RegulatoryFeature	regulatory_region_variant	IMPACT=MODIFIER;BIOTYPE=promoter_flanking_region
9:51137325	rs50120139	C	T	rs50120139	-	-	9_51137325_C/T	ENSMUSR00000464160	RegulatoryFeature	regulatory_region_variant	IMPACT=MODIFIER;BIOTYPE=CTCF_binding_site
9:51137445	rs48532515	A	G	rs48532515	-	-	9_51137445_A/G	ENSMUSR00000273821	RegulatoryFeature	regulatory_region_variant	IMPACT=MODIFIER;BIOTYPE=promoter_flanking_region
9:51137457	rs47776228	A	G	rs47776228	-	-	9_51137457_A/G	ENSMUSR00000273821	RegulatoryFeature	regulatory_region_variant	IMPACT=MODIFIER;BIOTYPE=promoter_flanking_region
9:51137590	rs227267070	G	A	rs227267070	-	-	9_51137590_G/A	ENSMUSR00000273821	RegulatoryFeature	regulatory_region_variant	IMPACT=MODIFIER;BIOTYPE=promoter_flanking_region
9:51137793	rs47462435	T	C	rs47462435	-	-	9_51137793_T/C	ENSMUSR00000273821	RegulatoryFeature	regulatory_region_variant	IMPACT=MODIFIER;BIOTYPE=promoter_flanking_region
9:51137875	rs49960310	C	T	rs49960310	-	-	9_51137875_C/T	ENSMUSR00000273821	RegulatoryFeature	regulatory_region_variant	IMPACT=MODIFIER;BIOTYPE=promoter_flanking_region
9:51137948	rs50832469	A	G	rs50832469	-	-	9_51137948_A/G	ENSMUSR00000273821	RegulatoryFeature	regulatory_region_variant	IMPACT=MODIFIER;BIOTYPE=promoter_flanking_region
9:51137965	-	T	C	rs581757394	-	-	9_51137965_T/C	ENSMUSR00000273821	RegulatoryFeature	regulatory_region_variant	IMPACT=MODIFIER;BIOTYPE=promoter_flanking_region
9:51137991	rs47383847	G	A	rs47383847	-	-	9_51137991_G/A	ENSMUSR00000273821	RegulatoryFeature	regulatory_region_variant	IMPACT=MODIFIER;BIOTYPE=promoter_flanking_region
9:51138014	rs49626040	C	T	rs49626040	-	-	9_51138014_C/T	ENSMUSR00000273821	RegulatoryFeature	regulatory_region_variant	IMPACT=MODIFIER;BIOTYPE=promoter_flanking_region
9:51138072	rs32771506	G	A	rs32771506	-	-	9_51138072_G/A	ENSMUSR00000273821	RegulatoryFeature	regulatory_region_variant	IMPACT=MODIFIER;BIOTYPE=promoter_flanking_region
9:51138132	rs51557600	G	T	rs51557600	-	-	9_51138132_G/T	ENSMUSR00000273821	RegulatoryFeature	regulatory_region_variant	IMPACT=MODIFIER;BIOTYPE=promoter_flanking_region
9:51138133	rs46933457	A	G	rs46933457	-	-	9_51138133_A/G	ENSMUSR00000273821	RegulatoryFeature	regulatory_region_variant	IMPACT=MODIFIER;BIOTYPE=promoter_flanking_region
9:51138302	rs49307466	A	T	rs49307466	-	-	9_51138302_A/T	ENSMUSR00000273821	RegulatoryFeature	regulatory_region_variant	IMPACT=MODIFIER;BIOTYPE=promoter_flanking_region
9:51138648	rs32771507	T	A	rs32771507	-	-	9_51138648_T/A	ENSMUSR00000273821	RegulatoryFeature	regulatory_region_variant	IMPACT=MODIFIER;BIOTYPE=promoter_flanking_region
9:51138683	rs32765474	T	G	rs32765474	-	-	9_51138683_T/G	ENSMUSR00000273821	RegulatoryFeature	regulatory_region_variant	IMPACT=MODIFIER;BIOTYPE=promoter_flanking_region
9:51138819	rs32765475	C	T	rs32765475	-	-	9_51138819_C/T	ENSMUSR00000273821	RegulatoryFeature	regulatory_region_variant	IMPACT=MODIFIER;BIOTYPE=promoter_flanking_region
9:51138871	rs32765477	T	C	rs32765477	-	-	9_51138871_T/C	ENSMUSR00000273821	RegulatoryFeature	regulatory_region_variant	IMPACT=MODIFIER;BIOTYPE=promoter_flanking_region
9:51138951	rs32765482	A	G	rs32765482	-	-	9_51138951_A/G	ENSMUSR00000273821	RegulatoryFeature	regulatory_region_variant	IMPACT=MODIFIER;BIOTYPE=promoter_flanking_region
9:51139062	rs46761610	G	T	rs46761610	-	-	9_51139062_G/T	ENSMUSR00000273821	RegulatoryFeature	regulatory_region_variant	IMPACT=MODIFIER;BIOTYPE=promoter_flanking_region
9:51139070	rs235714066	A	C	rs235714066	-	-	9_51139070_A/C	ENSMUSR00000273821	RegulatoryFeature	regulatory_region_variant	IMPACT=MODIFIER;BIOTYPE=promoter_flanking_region
9:51139071	rs249367364	T	C	rs249367364	-	-	9_51139071_T/C	ENSMUSR00000273821	RegulatoryFeature	regulatory_region_variant	IMPACT=MODIFIER;BIOTYPE=promoter_flanking_region
9:51139072	rs223290759	T	A	rs223290759	-	-	9_51139072_T/A	ENSMUSR00000273821	RegulatoryFeature	regulatory_region_variant	IMPACT=MODIFIER;BIOTYPE=promoter_flanking_region
9:51139176	rs49108391	C	A	rs49108391	-	-	9_51139176_C/A	ENSMUSR00000273821	RegulatoryFeature	regulatory_region_variant	IMPACT=MODIFIER;BIOTYPE=promoter_flanking_region
9:51146848	rs29842171	T	C	rs29842171	-	-	9_51146848_T/C	ENSMUSR00000273824	RegulatoryFeature	regulatory_region_variant	IMPACT=MODIFIER;BIOTYPE=enhancer
9:51146953	rs50057398	T	G	rs50057398	-	-	9_51146953_T/G	ENSMUSR00000273824	RegulatoryFeature	regulatory_region_variant	IMPACT=MODIFIER;BIOTYPE=enhancer
9:51146954	rs47896090	G	T	rs47896090	-	-	9_51146954_G/T	ENSMUSR00000273824	RegulatoryFeature	regulatory_region_variant	IMPACT=MODIFIER;BIOTYPE=enhancer
9:51147017	rs51264918	T	C	rs51264918	-	-	9_51147017_T/C	ENSMUSR00000273824	RegulatoryFeature	regulatory_region_variant	IMPACT=MODIFIER;BIOTYPE=enhancer
9:51147024	rs46172180	C	T	rs46172180	-	-	9_51147024_C/T	ENSMUSR00000273824	RegulatoryFeature	regulatory_region_variant	IMPACT=MODIFIER;BIOTYPE=enhancer
9:51147066	rs47518185	T	C	rs47518185	-	-	9_51147066_T/C	ENSMUSR00000273824	RegulatoryFeature	regulatory_region_variant	IMPACT=MODIFIER;BIOTYPE=enhancer
9:51147077	rs50874027	G	A	rs50874027	-	-	9_51147077_G/A	ENSMUSR00000273824	RegulatoryFeature	regulatory_region_variant	IMPACT=MODIFIER;BIOTYPE=enhancer
9:51147258	rs30087773	G	T	rs30087773	-	-	9_51147258_G/T	ENSMUSR00000273824	RegulatoryFeature	regulatory_region_variant	IMPACT=MODIFIER;BIOTYPE=enhancer
9:51147312	rs50922125	G	A	rs50922125	-	-	9_51147312_G/A	ENSMUSR00000273824	RegulatoryFeature	regulatory_region_variant	IMPACT=MODIFIER;BIOTYPE=enhancer
9:51147392	rs47891300	C	T	rs47891300	-	-	9_51147392_C/T	ENSMUSR00000273824	RegulatoryFeature	regulatory_region_variant	IMPACT=MODIFIER;BIOTYPE=enhancer
9:51152259	rs239262241	C	T	rs239262241	-	-	9_51152259_C/T	ENSMUSR00000273825	RegulatoryFeature	regulatory_region_variant	IMPACT=MODIFIER;BIOTYPE=promoter_flanking_region
9:51152259	rs239262241	C	T	rs239262241	-	-	9_51152259_C/T	ENSMUSR00000464161	RegulatoryFeature	regulatory_region_variant	IMPACT=MODIFIER;BIOTYPE=enhancer
9:51152338	rs225433470	A	G	rs225433470	-	-	9_51152338_A/G	ENSMUSR00000273825	RegulatoryFeature	regulatory_region_variant	IMPACT=MODIFIER;BIOTYPE=promoter_flanking_region
9:51152338	rs225433470	A	G	rs225433470	-	-	9_51152338_A/G	ENSMUSR00000464161	RegulatoryFeature	regulatory_region_variant	IMPACT=MODIFIER;BIOTYPE=enhancer
9:51152421	rs254205959	G	A	rs254205959	-	-	9_51152421_G/A	ENSMUSR00000273825	RegulatoryFeature	regulatory_region_variant	IMPACT=MODIFIER;BIOTYPE=promoter_flanking_region
9:51152421	rs254205959	G	A	rs254205959	-	-	9_51152421_G/A	ENSMUSR00000464162	RegulatoryFeature	regulatory_region_variant	IMPACT=MODIFIER;BIOTYPE=CTCF_binding_site
9:51152422	rs216855753	A	G	rs216855753	-	-	9_51152422_A/G	ENSMUSR00000273825	RegulatoryFeature	regulatory_region_variant	IMPACT=MODIFIER;BIOTYPE=promoter_flanking_region
9:51152422	rs216855753	A	G	rs216855753	-	-	9_51152422_A/G	ENSMUSR00000464162	RegulatoryFeature	regulatory_region_variant	IMPACT=MODIFIER;BIOTYPE=CTCF_binding_site
9:51152426	rs233598888	G	C	rs233598888	-	-	9_51152426_G/C	ENSMUSR00000273825	RegulatoryFeature	regulatory_region_variant	IMPACT=MODIFIER;BIOTYPE=promoter_flanking_region
9:51152426	rs233598888	G	C	rs233598888	-	-	9_51152426_G/C	ENSMUSR00000464162	RegulatoryFeature	regulatory_region_variant	IMPACT=MODIFIER;BIOTYPE=CTCF_binding_site
9:51152481	rs213320096	A	G	rs213320096	-	-	9_51152481_A/G	ENSMUSR00000273825	RegulatoryFeature	regulatory_region_variant	IMPACT=MODIFIER;BIOTYPE=promoter_flanking_region
9:51152481	rs213320096	A	G	rs213320096	-	-	9_51152481_A/G	ENSMUSR00000464162	RegulatoryFeature	regulatory_region_variant	IMPACT=MODIFIER;BIOTYPE=CTCF_binding_site
9:51152536	-	A	G	rs583881414	-	-	9_51152536_A/G	ENSMUSR00000273825	RegulatoryFeature	regulatory_region_variant	IMPACT=MODIFIER;BIOTYPE=promoter_flanking_region
9:51152536	-	A	G	rs583881414	-	-	9_51152536_A/G	ENSMUSR00000464162	RegulatoryFeature	regulatory_region_variant	IMPACT=MODIFIER;BIOTYPE=CTCF_binding_site
9:51152552	rs260841216	T	C	rs260841216	-	-	9_51152552_T/C	ENSMUSR00000273825	RegulatoryFeature	regulatory_region_variant	IMPACT=MODIFIER;BIOTYPE=promoter_flanking_region
9:51152552	rs260841216	T	C	rs260841216	-	-	9_51152552_T/C	ENSMUSR00000464162	RegulatoryFeature	regulatory_region_variant	IMPACT=MODIFIER;BIOTYPE=CTCF_binding_site
9:51152623	rs226701710	G	C	rs226701710	-	-	9_51152623_G/C	ENSMUSR00000273825	RegulatoryFeature	regulatory_region_variant	IMPACT=MODIFIER;BIOTYPE=promoter_flanking_region
9:51152623	rs226701710	G	C	rs226701710	-	-	9_51152623_G/C	ENSMUSR00000464162	RegulatoryFeature	regulatory_region_variant	IMPACT=MODIFIER;BIOTYPE=CTCF_binding_site
9:51152636	rs259333414	T	C	rs259333414	-	-	9_51152636_T/C	ENSMUSR00000273825	RegulatoryFeature	regulatory_region_variant	IMPACT=MODIFIER;BIOTYPE=promoter_flanking_region
9:51152636	rs259333414	T	C	rs259333414	-	-	9_51152636_T/C	ENSMUSR00000464162	RegulatoryFeature	regulatory_region_variant	IMPACT=MODIFIER;BIOTYPE=CTCF_binding_site
9:51152642	rs220678179	G	C	rs220678179	-	-	9_51152642_G/C	ENSMUSR00000273825	RegulatoryFeature	regulatory_region_variant	IMPACT=MODIFIER;BIOTYPE=promoter_flanking_region
9:51152642	rs220678179	G	C	rs220678179	-	-	9_51152642_G/C	ENSMUSR00000464162	RegulatoryFeature	regulatory_region_variant	IMPACT=MODIFIER;BIOTYPE=CTCF_binding_site
9:51152793	rs264742719	C	T	rs264742719	-	-	9_51152793_C/T	ENSMUSR00000273825	RegulatoryFeature	regulatory_region_variant	IMPACT=MODIFIER;BIOTYPE=promoter_flanking_region
9:51152793	rs264742719	C	T	rs264742719	-	-	9_51152793_C/T	ENSMUSR00000464162	RegulatoryFeature	regulatory_region_variant	IMPACT=MODIFIER;BIOTYPE=CTCF_binding_site
9:51152798	rs234239995	G	T	rs234239995	-	-	9_51152798_G/T	ENSMUSR00000273825	RegulatoryFeature	regulatory_region_variant	IMPACT=MODIFIER;BIOTYPE=promoter_flanking_region
9:51152798	rs234239995	G	T	rs234239995	-	-	9_51152798_G/T	ENSMUSR00000464162	RegulatoryFeature	regulatory_region_variant	IMPACT=MODIFIER;BIOTYPE=CTCF_binding_site
9:51154287	rs221119246	G	A	rs221119246	-	-	9_51154287_G/A	ENSMUSR00000273826	RegulatoryFeature	regulatory_region_variant	IMPACT=MODIFIER;BIOTYPE=promoter_flanking_region
9:51154318	rs251586273	A	G	rs251586273	-	-	9_51154318_A/G	ENSMUSR00000273826	RegulatoryFeature	regulatory_region_variant	IMPACT=MODIFIER;BIOTYPE=promoter_flanking_region
9:51154326	rs221951822	A	C	rs221951822	-	-	9_51154326_A/C	ENSMUSR00000273826	RegulatoryFeature	regulatory_region_variant	IMPACT=MODIFIER;BIOTYPE=promoter_flanking_region
9:51154385	rs244383049	T	C	rs244383049	-	-	9_51154385_T/C	ENSMUSR00000273826	RegulatoryFeature	regulatory_region_variant	IMPACT=MODIFIER;BIOTYPE=promoter_flanking_region
9:51154452	rs264295063	C	A	rs264295063	-	-	9_51154452_C/A	ENSMUSR00000273826	RegulatoryFeature	regulatory_region_variant	IMPACT=MODIFIER;BIOTYPE=promoter_flanking_region
9:51154505	rs225839187	C	T	rs225839187	-	-	9_51154505_C/T	ENSMUSR00000273826	RegulatoryFeature	regulatory_region_variant	IMPACT=MODIFIER;BIOTYPE=promoter_flanking_region
9:51154520	rs243794077	G	A	rs243794077	-	-	9_51154520_G/A	ENSMUSR00000273826	RegulatoryFeature	regulatory_region_variant	IMPACT=MODIFIER;BIOTYPE=promoter_flanking_region
9:51154546	rs213259957	C	T	rs213259957	-	-	9_51154546_C/T	ENSMUSR00000273826	RegulatoryFeature	regulatory_region_variant	IMPACT=MODIFIER;BIOTYPE=promoter_flanking_region
9:51154554	rs227479639	G	A	rs227479639	-	-	9_51154554_G/A	ENSMUSR00000273826	RegulatoryFeature	regulatory_region_variant	IMPACT=MODIFIER;BIOTYPE=promoter_flanking_region
9:51154564	rs108177011	A	C	rs108177011	-	-	9_51154564_A/C	ENSMUSR00000273826	RegulatoryFeature	regulatory_region_variant	IMPACT=MODIFIER;BIOTYPE=promoter_flanking_region
9:51154596	rs253810723	T	C	rs253810723	-	-	9_51154596_T/C	ENSMUSR00000273826	RegulatoryFeature	regulatory_region_variant	IMPACT=MODIFIER;BIOTYPE=promoter_flanking_region
9:51154606	rs215234817	T	C	rs215234817	-	-	9_51154606_T/C	ENSMUSR00000273826	RegulatoryFeature	regulatory_region_variant	IMPACT=MODIFIER;BIOTYPE=promoter_flanking_region
9:51154611	rs232986420	T	C	rs232986420	-	-	9_51154611_T/C	ENSMUSR00000273826	RegulatoryFeature	regulatory_region_variant	IMPACT=MODIFIER;BIOTYPE=promoter_flanking_region
9:51154613	rs48976348	T	C	rs48976348	-	-	9_51154613_T/C	ENSMUSR00000273826	RegulatoryFeature	regulatory_region_variant	IMPACT=MODIFIER;BIOTYPE=promoter_flanking_region
9:51154633	rs221579850	A	C	rs221579850	-	-	9_51154633_A/C	ENSMUSR00000273826	RegulatoryFeature	regulatory_region_variant	IMPACT=MODIFIER;BIOTYPE=promoter_flanking_region
9:51154659	rs48444749	C	T	rs48444749	-	-	9_51154659_C/T	ENSMUSR00000273826	RegulatoryFeature	regulatory_region_variant	IMPACT=MODIFIER;BIOTYPE=promoter_flanking_region
9:51154667	rs47793823	T	C	rs47793823	-	-	9_51154667_T/C	ENSMUSR00000273826	RegulatoryFeature	regulatory_region_variant	IMPACT=MODIFIER;BIOTYPE=promoter_flanking_region
9:51154692	rs239776393	T	C	rs239776393	-	-	9_51154692_T/C	ENSMUSR00000273826	RegulatoryFeature	regulatory_region_variant	IMPACT=MODIFIER;BIOTYPE=promoter_flanking_region
9:51154705	rs51516743	G	A	rs51516743	-	-	9_51154705_G/A	ENSMUSR00000273826	RegulatoryFeature	regulatory_region_variant	IMPACT=MODIFIER;BIOTYPE=promoter_flanking_region
9:51154729	rs225773114	G	A	rs225773114	-	-	9_51154729_G/A	ENSMUSR00000273826	RegulatoryFeature	regulatory_region_variant	IMPACT=MODIFIER;BIOTYPE=promoter_flanking_region
9:51162289	rs32767551	G	C	rs32767551	-	-	9_51162289_G/C	ENSMUSR00000273827	RegulatoryFeature	regulatory_region_variant	IMPACT=MODIFIER;BIOTYPE=promoter_flanking_region
9:51162360	rs30426592	G	T	rs30426592	-	-	9_51162360_G/T	ENSMUSR00000273827	RegulatoryFeature	regulatory_region_variant	IMPACT=MODIFIER;BIOTYPE=promoter_flanking_region
9:51162373	rs33740964	G	A	rs33740964	-	-	9_51162373_G/A	ENSMUSR00000273827	RegulatoryFeature	regulatory_region_variant	IMPACT=MODIFIER;BIOTYPE=promoter_flanking_region
9:51162390	rs30288891	A	C	rs30288891	-	-	9_51162390_A/C	ENSMUSR00000273827	RegulatoryFeature	regulatory_region_variant	IMPACT=MODIFIER;BIOTYPE=promoter_flanking_region
9:51163002	rs48205542	A	G	rs48205542	-	-	9_51163002_A/G	ENSMUSR00000273828	RegulatoryFeature	regulatory_region_variant	IMPACT=MODIFIER;BIOTYPE=promoter_flanking_region
9:51163011	rs30329097	C	A	rs30329097	-	-	9_51163011_C/A	ENSMUSR00000273828	RegulatoryFeature	regulatory_region_variant	IMPACT=MODIFIER;BIOTYPE=promoter_flanking_region
9:51163059	rs48587050	T	A	rs48587050	-	-	9_51163059_T/A	ENSMUSR00000273828	RegulatoryFeature	regulatory_region_variant	IMPACT=MODIFIER;BIOTYPE=promoter_flanking_region
9:51163188	-	T	C	rs584018925	-	-	9_51163188_T/C	ENSMUSR00000273828	RegulatoryFeature	regulatory_region_variant	IMPACT=MODIFIER;BIOTYPE=promoter_flanking_region
9:51163242	rs29786799	G	T	rs29786799	-	-	9_51163242_G/T	ENSMUSR00000273828	RegulatoryFeature	regulatory_region_variant	IMPACT=MODIFIER;BIOTYPE=promoter_flanking_region
9:51163781	rs51543689	T	G	rs51543689	-	-	9_51163781_T/G	ENSMUSR00000273828	RegulatoryFeature	regulatory_region_variant	IMPACT=MODIFIER;BIOTYPE=promoter_flanking_region
9:51164008	rs49863314	T	A	rs49863314	-	-	9_51164008_T/A	ENSMUSR00000464164	RegulatoryFeature	regulatory_region_variant	IMPACT=MODIFIER;BIOTYPE=promoter_flanking_region
9:51164008	rs49863314	T	A	rs49863314	-	-	9_51164008_T/A	ENSMUSR00000464165	RegulatoryFeature	regulatory_region_variant	IMPACT=MODIFIER;BIOTYPE=CTCF_binding_site
9:51164019	rs46494428	G	A	rs46494428	-	-	9_51164019_G/A	ENSMUSR00000464164	RegulatoryFeature	regulatory_region_variant	IMPACT=MODIFIER;BIOTYPE=promoter_flanking_region
9:51164019	rs46494428	G	A	rs46494428	-	-	9_51164019_G/A	ENSMUSR00000464165	RegulatoryFeature	regulatory_region_variant	IMPACT=MODIFIER;BIOTYPE=CTCF_binding_site
9:51164078	rs32768277	G	C	rs32768277	-	-	9_51164078_G/C	ENSMUSR00000464164	RegulatoryFeature	regulatory_region_variant	IMPACT=MODIFIER;BIOTYPE=promoter_flanking_region
9:51164078	rs32768277	G	C	rs32768277	-	-	9_51164078_G/C	ENSMUSR00000464165	RegulatoryFeature	regulatory_region_variant	IMPACT=MODIFIER;BIOTYPE=CTCF_binding_site
9:51164123	rs253863990	T	C	rs253863990	-	-	9_51164123_T/C	ENSMUSR00000464164	RegulatoryFeature	regulatory_region_variant	IMPACT=MODIFIER;BIOTYPE=promoter_flanking_region
9:51164123	rs253863990	T	C	rs253863990	-	-	9_51164123_T/C	ENSMUSR00000464165	RegulatoryFeature	regulatory_region_variant	IMPACT=MODIFIER;BIOTYPE=CTCF_binding_site
9:51164225	rs32768279	A	G	rs32768279	-	-	9_51164225_A/G	ENSMUSR00000464164	RegulatoryFeature	regulatory_region_variant	IMPACT=MODIFIER;BIOTYPE=promoter_flanking_region
9:51164225	rs32768279	A	G	rs32768279	-	-	9_51164225_A/G	ENSMUSR00000464165	RegulatoryFeature	regulatory_region_variant	IMPACT=MODIFIER;BIOTYPE=CTCF_binding_site
9:51164245	rs254344096	C	G	rs254344096	-	-	9_51164245_C/G	ENSMUSR00000464164	RegulatoryFeature	regulatory_region_variant	IMPACT=MODIFIER;BIOTYPE=promoter_flanking_region
9:51164245	rs254344096	C	G	rs254344096	-	-	9_51164245_C/G	ENSMUSR00000464165	RegulatoryFeature	regulatory_region_variant	IMPACT=MODIFIER;BIOTYPE=CTCF_binding_site
9:51164262	rs50931460	C	T	rs50931460	-	-	9_51164262_C/T	ENSMUSR00000464164	RegulatoryFeature	regulatory_region_variant	IMPACT=MODIFIER;BIOTYPE=promoter_flanking_region
9:51164262	rs50931460	C	T	rs50931460	-	-	9_51164262_C/T	ENSMUSR00000464165	RegulatoryFeature	regulatory_region_variant	IMPACT=MODIFIER;BIOTYPE=CTCF_binding_site
9:51164268	rs239764910	T	C	rs239764910	-	-	9_51164268_T/C	ENSMUSR00000464164	RegulatoryFeature	regulatory_region_variant	IMPACT=MODIFIER;BIOTYPE=promoter_flanking_region
9:51164268	rs239764910	T	C	rs239764910	-	-	9_51164268_T/C	ENSMUSR00000464165	RegulatoryFeature	regulatory_region_variant	IMPACT=MODIFIER;BIOTYPE=CTCF_binding_site
9:51164398	-	C	T	rs579603413	-	-	9_51164398_C/T	ENSMUSR00000464164	RegulatoryFeature	regulatory_region_variant	IMPACT=MODIFIER;BIOTYPE=promoter_flanking_region
9:51164398	-	C	T	rs579603413	-	-	9_51164398_C/T	ENSMUSR00000464165	RegulatoryFeature	regulatory_region_variant	IMPACT=MODIFIER;BIOTYPE=CTCF_binding_site
9:51166010	rs33635515	C	G	rs33635515	-	-	9_51166010_C/G	ENSMUSR00000464166	RegulatoryFeature	regulatory_region_variant	IMPACT=MODIFIER;BIOTYPE=promoter
9:51166011	rs30477921	A	G	rs30477921	-	-	9_51166011_A/G	ENSMUSR00000464166	RegulatoryFeature	regulatory_region_variant	IMPACT=MODIFIER;BIOTYPE=promoter
9:51166909	rs33736248	C	G	rs33736248	-	-	9_51166909_C/G	ENSMUSR00000464167	RegulatoryFeature	regulatory_region_variant	IMPACT=MODIFIER;BIOTYPE=enhancer
9:51166921	rs29790226	T	G	rs29790226	-	-	9_51166921_T/G	ENSMUSR00000464167	RegulatoryFeature	regulatory_region_variant	IMPACT=MODIFIER;BIOTYPE=enhancer
9:51167473	rs259862191	A	G	rs259862191	-	-	9_51167473_A/G	ENSMUSR00000464167	RegulatoryFeature	regulatory_region_variant	IMPACT=MODIFIER;BIOTYPE=enhancer
9:51168292	rs30325217	A	G	rs30325217	-	-	9_51168292_A/G	ENSMUSR00000464167	RegulatoryFeature	regulatory_region_variant	IMPACT=MODIFIER;BIOTYPE=enhancer
9:51168330	rs32768947	G	A	rs32768947	-	-	9_51168330_G/A	ENSMUSR00000464167	RegulatoryFeature	regulatory_region_variant	IMPACT=MODIFIER;BIOTYPE=enhancer
9:51168395	rs30389100	G	C	rs30389100	-	-	9_51168395_G/C	ENSMUSR00000464167	RegulatoryFeature	regulatory_region_variant	IMPACT=MODIFIER;BIOTYPE=enhancer
9:51168514	rs256463386	C	G	rs256463386	-	-	9_51168514_C/G	ENSMUSR00000464167	RegulatoryFeature	regulatory_region_variant	IMPACT=MODIFIER;BIOTYPE=enhancer
9:51168552	rs32768950	A	G	rs32768950	-	-	9_51168552_A/G	ENSMUSR00000464167	RegulatoryFeature	regulatory_region_variant	IMPACT=MODIFIER;BIOTYPE=enhancer
9:51168604	rs243588843	A	G	rs243588843	-	-	9_51168604_A/G	ENSMUSR00000464167	RegulatoryFeature	regulatory_region_variant	IMPACT=MODIFIER;BIOTYPE=enhancer
9:51168608	rs217531987	T	C	rs217531987	-	-	9_51168608_T/C	ENSMUSR00000464167	RegulatoryFeature	regulatory_region_variant	IMPACT=MODIFIER;BIOTYPE=enhancer
9:51168637	rs32768951	A	G	rs32768951	-	-	9_51168637_A/G	ENSMUSR00000464167	RegulatoryFeature	regulatory_region_variant	IMPACT=MODIFIER;BIOTYPE=enhancer
9:51168752	rs259877305	A	G	rs259877305	-	-	9_51168752_A/G	ENSMUSR00000464167	RegulatoryFeature	regulatory_region_variant	IMPACT=MODIFIER;BIOTYPE=enhancer
9:51168830	rs32768953	G	A	rs32768953	-	-	9_51168830_G/A	ENSMUSR00000464167	RegulatoryFeature	regulatory_region_variant	IMPACT=MODIFIER;BIOTYPE=enhancer
9:51168864	rs218469576	G	C	rs218469576	-	-	9_51168864_G/C	ENSMUSR00000464167	RegulatoryFeature	regulatory_region_variant	IMPACT=MODIFIER;BIOTYPE=enhancer
9:51168973	rs32769645	A	G	rs32769645	-	-	9_51168973_A/G	ENSMUSR00000464167	RegulatoryFeature	regulatory_region_variant	IMPACT=MODIFIER;BIOTYPE=enhancer
9:51169288	rs29883039	T	G	rs29883039	-	-	9_51169288_T/G	ENSMUSR00000273829	RegulatoryFeature	regulatory_region_variant	IMPACT=MODIFIER;BIOTYPE=enhancer
9:51170449	rs32771272	C	A	rs32771272	-	-	9_51170449_C/A	ENSMUSR00000464168	RegulatoryFeature	regulatory_region_variant	IMPACT=MODIFIER;BIOTYPE=enhancer
9:51170479	rs48881192	C	T	rs48881192	-	-	9_51170479_C/T	ENSMUSR00000464168	RegulatoryFeature	regulatory_region_variant	IMPACT=MODIFIER;BIOTYPE=enhancer
9:51170481	rs32771874	T	C	rs32771874	-	-	9_51170481_T/C	ENSMUSR00000464168	RegulatoryFeature	regulatory_region_variant	IMPACT=MODIFIER;BIOTYPE=enhancer
9:51170488	rs49275269	G	A	rs49275269	-	-	9_51170488_G/A	ENSMUSR00000464168	RegulatoryFeature	regulatory_region_variant	IMPACT=MODIFIER;BIOTYPE=enhancer
9:51174829	rs32768593	T	C	rs32768593	-	-	9_51174829_T/C	ENSMUSR00000464169	RegulatoryFeature	regulatory_region_variant	IMPACT=MODIFIER;BIOTYPE=promoter_flanking_region
9:51174944	rs30271912	A	G	rs30271912	-	-	9_51174944_A/G	ENSMUSR00000464169	RegulatoryFeature	regulatory_region_variant	IMPACT=MODIFIER;BIOTYPE=promoter_flanking_region
9:51175158	rs30426173	G	A	rs30426173	-	-	9_51175158_G/A	ENSMUSR00000464169	RegulatoryFeature	regulatory_region_variant	IMPACT=MODIFIER;BIOTYPE=promoter_flanking_region
9:51175536	rs32770106	C	T	rs32770106	-	-	9_51175536_C/T	ENSMUSR00000464169	RegulatoryFeature	regulatory_region_variant	IMPACT=MODIFIER;BIOTYPE=promoter_flanking_region
9:51175574	rs48001514	C	T	rs48001514	-	-	9_51175574_C/T	ENSMUSR00000464169	RegulatoryFeature	regulatory_region_variant	IMPACT=MODIFIER;BIOTYPE=promoter_flanking_region
9:51175611	rs46655674	G	A	rs46655674	-	-	9_51175611_G/A	ENSMUSR00000464169	RegulatoryFeature	regulatory_region_variant	IMPACT=MODIFIER;BIOTYPE=promoter_flanking_region
9:51175672	rs32770108	A	G	rs32770108	-	-	9_51175672_A/G	ENSMUSR00000464169	RegulatoryFeature	regulatory_region_variant	IMPACT=MODIFIER;BIOTYPE=promoter_flanking_region
9:51175827	rs253500507	T	A	rs253500507	-	-	9_51175827_T/A	ENSMUSR00000464169	RegulatoryFeature	regulatory_region_variant	IMPACT=MODIFIER;BIOTYPE=promoter_flanking_region
9:51175828	rs257651633	T	A	rs257651633	-	-	9_51175828_T/A	ENSMUSR00000464169	RegulatoryFeature	regulatory_region_variant	IMPACT=MODIFIER;BIOTYPE=promoter_flanking_region
9:51175855	rs32770110	C	T	rs32770110	-	-	9_51175855_C/T	ENSMUSR00000464169	RegulatoryFeature	regulatory_region_variant	IMPACT=MODIFIER;BIOTYPE=promoter_flanking_region
9:51175958	rs234395217	G	C	rs234395217	-	-	9_51175958_G/C	ENSMUSR00000464169	RegulatoryFeature	regulatory_region_variant	IMPACT=MODIFIER;BIOTYPE=promoter_flanking_region
9:51176023	rs29689539	C	A	rs29689539	-	-	9_51176023_C/A	ENSMUSR00000464169	RegulatoryFeature	regulatory_region_variant	IMPACT=MODIFIER;BIOTYPE=promoter_flanking_region
9:51176155	rs29975353	G	A	rs29975353	-	-	9_51176155_G/A	ENSMUSR00000464169	RegulatoryFeature	regulatory_region_variant	IMPACT=MODIFIER;BIOTYPE=promoter_flanking_region
9:51176570	rs29750125	A	G	rs29750125	-	-	9_51176570_A/G	ENSMUSR00000464169	RegulatoryFeature	regulatory_region_variant	IMPACT=MODIFIER;BIOTYPE=promoter_flanking_region
9:51177435	rs32771092	C	A	rs32771092	-	-	9_51177435_C/A	ENSMUSR00000464170	RegulatoryFeature	regulatory_region_variant	IMPACT=MODIFIER;BIOTYPE=promoter_flanking_region
9:51178420	rs29691171	G	A	rs29691171	-	-	9_51178420_G/A	ENSMUSR00000464171	RegulatoryFeature	regulatory_region_variant	IMPACT=MODIFIER;BIOTYPE=CTCF_binding_site
9:51180749	rs32768579	G	A	rs32768579	-	-	9_51180749_G/A	ENSMUSR00000273832	RegulatoryFeature	regulatory_region_variant	IMPACT=MODIFIER;BIOTYPE=enhancer
9:51180900	rs32768583	G	A	rs32768583	-	-	9_51180900_G/A	ENSMUSR00000273832	RegulatoryFeature	regulatory_region_variant	IMPACT=MODIFIER;BIOTYPE=enhancer
9:51180912	rs49339075	C	T	rs49339075	-	-	9_51180912_C/T	ENSMUSR00000273832	RegulatoryFeature	regulatory_region_variant	IMPACT=MODIFIER;BIOTYPE=enhancer
9:51180919	rs32769315	A	C	rs32769315	-	-	9_51180919_A/C	ENSMUSR00000273832	RegulatoryFeature	regulatory_region_variant	IMPACT=MODIFIER;BIOTYPE=enhancer
9:51181065	rs32769317	T	G	rs32769317	-	-	9_51181065_T/G	ENSMUSR00000273832	RegulatoryFeature	regulatory_region_variant	IMPACT=MODIFIER;BIOTYPE=enhancer
9:51181093	rs32769319	G	A	rs32769319	-	-	9_51181093_G/A	ENSMUSR00000273832	RegulatoryFeature	regulatory_region_variant	IMPACT=MODIFIER;BIOTYPE=enhancer
9:51181162	rs46760793	C	T	rs46760793	-	-	9_51181162_C/T	ENSMUSR00000273832	RegulatoryFeature	regulatory_region_variant	IMPACT=MODIFIER;BIOTYPE=enhancer
9:51181194	rs32769321	T	C	-	-	-	9_51181194_T/C	ENSMUSR00000273832	RegulatoryFeature	regulatory_region_variant	IMPACT=MODIFIER;BIOTYPE=enhancer
9:51182393	rs29795155	T	G	rs29795155	-	-	9_51182393_T/G	ENSMUSR00000464172	RegulatoryFeature	regulatory_region_variant	IMPACT=MODIFIER;BIOTYPE=promoter_flanking_region
9:51182490	rs29743364	T	G	rs29743364	-	-	9_51182490_T/G	ENSMUSR00000464172	RegulatoryFeature	regulatory_region_variant	IMPACT=MODIFIER;BIOTYPE=promoter_flanking_region
9:51182500	rs33677051	C	A	rs33677051	-	-	9_51182500_C/A	ENSMUSR00000464172	RegulatoryFeature	regulatory_region_variant	IMPACT=MODIFIER;BIOTYPE=promoter_flanking_region
9:51182519	rs32770829	A	G	rs32770829	-	-	9_51182519_A/G	ENSMUSR00000464172	RegulatoryFeature	regulatory_region_variant	IMPACT=MODIFIER;BIOTYPE=promoter_flanking_region
9:51182620	rs29732238	G	A	rs29732238	-	-	9_51182620_G/A	ENSMUSR00000464172	RegulatoryFeature	regulatory_region_variant	IMPACT=MODIFIER;BIOTYPE=promoter_flanking_region
9:51182626	rs49111790	C	T	rs49111790	-	-	9_51182626_C/T	ENSMUSR00000464172	RegulatoryFeature	regulatory_region_variant	IMPACT=MODIFIER;BIOTYPE=promoter_flanking_region
9:51182701	rs32770831	T	C	rs32770831	-	-	9_51182701_T/C	ENSMUSR00000464172	RegulatoryFeature	regulatory_region_variant	IMPACT=MODIFIER;BIOTYPE=promoter_flanking_region
9:51182777	rs32770833	C	T	rs32770833	-	-	9_51182777_C/T	ENSMUSR00000464172	RegulatoryFeature	regulatory_region_variant	IMPACT=MODIFIER;BIOTYPE=promoter_flanking_region
9:51182889	rs32771625	C	T	rs32771625	-	-	9_51182889_C/T	ENSMUSR00000464172	RegulatoryFeature	regulatory_region_variant	IMPACT=MODIFIER;BIOTYPE=promoter_flanking_region
9:51182953	rs50474927	A	G	rs50474927	-	-	9_51182953_A/G	ENSMUSR00000464172	RegulatoryFeature	regulatory_region_variant	IMPACT=MODIFIER;BIOTYPE=promoter_flanking_region
9:51183012	rs32771627	G	A	rs32771627	-	-	9_51183012_G/A	ENSMUSR00000464172	RegulatoryFeature	regulatory_region_variant	IMPACT=MODIFIER;BIOTYPE=promoter_flanking_region
9:51183057	rs221971931	G	T	rs221971931	-	-	9_51183057_G/T	ENSMUSR00000464172	RegulatoryFeature	regulatory_region_variant	IMPACT=MODIFIER;BIOTYPE=promoter_flanking_region
9:51183063	rs233649952	G	A	rs233649952	-	-	9_51183063_G/A	ENSMUSR00000464172	RegulatoryFeature	regulatory_region_variant	IMPACT=MODIFIER;BIOTYPE=promoter_flanking_region
9:51183118	rs32771629	A	G	rs32771629	-	-	9_51183118_A/G	ENSMUSR00000464172	RegulatoryFeature	regulatory_region_variant	IMPACT=MODIFIER;BIOTYPE=promoter_flanking_region
9:51183162	rs30282337	T	C	rs30282337	-	-	9_51183162_T/C	ENSMUSR00000464172	RegulatoryFeature	regulatory_region_variant	IMPACT=MODIFIER;BIOTYPE=promoter_flanking_region
9:51183224	rs29881763	G	T	rs29881763	-	-	9_51183224_G/T	ENSMUSR00000464172	RegulatoryFeature	regulatory_region_variant	IMPACT=MODIFIER;BIOTYPE=promoter_flanking_region
9:51183242	rs30031058	T	C	rs30031058	-	-	9_51183242_T/C	ENSMUSR00000464172	RegulatoryFeature	regulatory_region_variant	IMPACT=MODIFIER;BIOTYPE=promoter_flanking_region
9:51183264	rs32771632	A	G	rs32771632	-	-	9_51183264_A/G	ENSMUSR00000464172	RegulatoryFeature	regulatory_region_variant	IMPACT=MODIFIER;BIOTYPE=promoter_flanking_region
9:51183271	rs51713243	C	T	rs51713243	-	-	9_51183271_C/T	ENSMUSR00000464172	RegulatoryFeature	regulatory_region_variant	IMPACT=MODIFIER;BIOTYPE=promoter_flanking_region
9:51183296	rs29646536	A	G	rs29646536	-	-	9_51183296_A/G	ENSMUSR00000464172	RegulatoryFeature	regulatory_region_variant	IMPACT=MODIFIER;BIOTYPE=promoter_flanking_region
9:51183356	rs32772415	C	G	rs32772415	-	-	9_51183356_C/G	ENSMUSR00000464172	RegulatoryFeature	regulatory_region_variant	IMPACT=MODIFIER;BIOTYPE=promoter_flanking_region
9:51183373	rs29936934	C	T	rs29936934	-	-	9_51183373_C/T	ENSMUSR00000464172	RegulatoryFeature	regulatory_region_variant	IMPACT=MODIFIER;BIOTYPE=promoter_flanking_region
9:51183388	rs50324489	G	A	rs50324489	-	-	9_51183388_G/A	ENSMUSR00000464172	RegulatoryFeature	regulatory_region_variant	IMPACT=MODIFIER;BIOTYPE=promoter_flanking_region
9:51183402	rs49030211	A	C	rs49030211	-	-	9_51183402_A/C	ENSMUSR00000464172	RegulatoryFeature	regulatory_region_variant	IMPACT=MODIFIER;BIOTYPE=promoter_flanking_region
9:51183555	rs32772417	C	T	rs32772417	-	-	9_51183555_C/T	ENSMUSR00000464172	RegulatoryFeature	regulatory_region_variant	IMPACT=MODIFIER;BIOTYPE=promoter_flanking_region
9:51183599	rs32772419	G	A	rs32772419	-	-	9_51183599_G/A	ENSMUSR00000464172	RegulatoryFeature	regulatory_region_variant	IMPACT=MODIFIER;BIOTYPE=promoter_flanking_region
9:51183634	rs32772421	A	G	rs32772421	-	-	9_51183634_A/G	ENSMUSR00000464172	RegulatoryFeature	regulatory_region_variant	IMPACT=MODIFIER;BIOTYPE=promoter_flanking_region
9:51183709	rs46313042	A	G	rs46313042	-	-	9_51183709_A/G	ENSMUSR00000464172	RegulatoryFeature	regulatory_region_variant	IMPACT=MODIFIER;BIOTYPE=promoter_flanking_region
9:51183733	rs32772423	T	C	rs32772423	-	-	9_51183733_T/C	ENSMUSR00000464172	RegulatoryFeature	regulatory_region_variant	IMPACT=MODIFIER;BIOTYPE=promoter_flanking_region
9:51183734	rs46225774	A	T	rs46225774	-	-	9_51183734_A/T	ENSMUSR00000464172	RegulatoryFeature	regulatory_region_variant	IMPACT=MODIFIER;BIOTYPE=promoter_flanking_region
9:51183813	-	T	G	rs32773107	-	-	9_51183813_T/G	ENSMUSR00000464172	RegulatoryFeature	regulatory_region_variant	IMPACT=MODIFIER;BIOTYPE=promoter_flanking_region
9:51183941	rs32773109	C	T	rs32773109	-	-	9_51183941_C/T	ENSMUSR00000464172	RegulatoryFeature	regulatory_region_variant	IMPACT=MODIFIER;BIOTYPE=promoter_flanking_region
9:51184026	rs261628106	C	T	rs261628106	-	-	9_51184026_C/T	ENSMUSR00000464172	RegulatoryFeature	regulatory_region_variant	IMPACT=MODIFIER;BIOTYPE=promoter_flanking_region
9:51184045	rs212393576	T	C	rs212393576	-	-	9_51184045_T/C	ENSMUSR00000464172	RegulatoryFeature	regulatory_region_variant	IMPACT=MODIFIER;BIOTYPE=promoter_flanking_region
9:51184214	rs236795132	T	G	rs236795132	-	-	9_51184214_T/G	ENSMUSR00000464172	RegulatoryFeature	regulatory_region_variant	IMPACT=MODIFIER;BIOTYPE=promoter_flanking_region
9:51184293	rs32773113	T	C	rs32773113	-	-	9_51184293_T/C	ENSMUSR00000464172	RegulatoryFeature	regulatory_region_variant	IMPACT=MODIFIER;BIOTYPE=promoter_flanking_region
9:51184731	rs29843076	T	C	rs29843076	-	-	9_51184731_T/C	ENSMUSR00000464172	RegulatoryFeature	regulatory_region_variant	IMPACT=MODIFIER;BIOTYPE=promoter_flanking_region
9:51184883	rs33679918	T	C	rs33679918	-	-	9_51184883_T/C	ENSMUSR00000464172	RegulatoryFeature	regulatory_region_variant	IMPACT=MODIFIER;BIOTYPE=promoter_flanking_region
9:51185035	rs29793457	A	G	rs29793457	-	-	9_51185035_A/G	ENSMUSR00000464172	RegulatoryFeature	regulatory_region_variant	IMPACT=MODIFIER;BIOTYPE=promoter_flanking_region
9:51185196	rs30179071	G	A	rs30179071	-	-	9_51185196_G/A	ENSMUSR00000464172	RegulatoryFeature	regulatory_region_variant	IMPACT=MODIFIER;BIOTYPE=promoter_flanking_region
9:51185211	rs29632684	A	G	rs29632684	-	-	9_51185211_A/G	ENSMUSR00000464172	RegulatoryFeature	regulatory_region_variant	IMPACT=MODIFIER;BIOTYPE=promoter_flanking_region
9:51185218	rs29939253	C	G	rs29939253	-	-	9_51185218_C/G	ENSMUSR00000464172	RegulatoryFeature	regulatory_region_variant	IMPACT=MODIFIER;BIOTYPE=promoter_flanking_region
9:51185439	-	G	T	rs30438448	-	-	9_51185439_G/T	ENSMUSR00000464172	RegulatoryFeature	regulatory_region_variant	IMPACT=MODIFIER;BIOTYPE=promoter_flanking_region
9:51185500	rs32770314	G	A	rs32770314	-	-	9_51185500_G/A	ENSMUSR00000464172	RegulatoryFeature	regulatory_region_variant	IMPACT=MODIFIER;BIOTYPE=promoter_flanking_region
9:51185640	rs32770316	A	G	rs32770316	-	-	9_51185640_A/G	ENSMUSR00000464172	RegulatoryFeature	regulatory_region_variant	IMPACT=MODIFIER;BIOTYPE=promoter_flanking_region
9:51185681	rs262288620	A	T	rs262288620	-	-	9_51185681_A/T	ENSMUSR00000464172	RegulatoryFeature	regulatory_region_variant	IMPACT=MODIFIER;BIOTYPE=promoter_flanking_region
9:51185814	rs256198295	C	T	rs256198295	-	-	9_51185814_C/T	ENSMUSR00000464172	RegulatoryFeature	regulatory_region_variant	IMPACT=MODIFIER;BIOTYPE=promoter_flanking_region
9:51185815	rs229418769	T	C	rs229418769	-	-	9_51185815_T/C	ENSMUSR00000464172	RegulatoryFeature	regulatory_region_variant	IMPACT=MODIFIER;BIOTYPE=promoter_flanking_region
9:51185823	rs231981885	G	A	rs231981885	-	-	9_51185823_G/A	ENSMUSR00000464172	RegulatoryFeature	regulatory_region_variant	IMPACT=MODIFIER;BIOTYPE=promoter_flanking_region
9:51185898	rs214112132	G	A	rs214112132	-	-	9_51185898_G/A	ENSMUSR00000464172	RegulatoryFeature	regulatory_region_variant	IMPACT=MODIFIER;BIOTYPE=promoter_flanking_region
9:51205680	-	G	A	rs33699884	-	-	9_51205680_G/A	ENSMUSR00000464173	RegulatoryFeature	regulatory_region_variant	IMPACT=MODIFIER;BIOTYPE=promoter_flanking_region
9:51205684	rs237106761	G	A	rs237106761	-	-	9_51205684_G/A	ENSMUSR00000464173	RegulatoryFeature	regulatory_region_variant	IMPACT=MODIFIER;BIOTYPE=promoter_flanking_region
9:51208355	rs29929361	C	T	rs29929361	-	-	9_51208355_C/T	ENSMUSR00000273837	RegulatoryFeature	regulatory_region_variant	IMPACT=MODIFIER;BIOTYPE=open_chromatin_region
9:51208559	rs50662944	A	G	rs50662944	-	-	9_51208559_A/G	ENSMUSR00000273837	RegulatoryFeature	regulatory_region_variant	IMPACT=MODIFIER;BIOTYPE=open_chromatin_region
9:51208712	rs46545743	A	C	rs46545743	upstream_gene_variant	Pou2af1	9_51208712_A/C	ENSMUSR00000273837	RegulatoryFeature	regulatory_region_variant	IMPACT=MODIFIER;BIOTYPE=open_chromatin_region
9:51213282	rs30431873	T	C	rs30431873	upstream_gene_variant	Pou2af1	9_51213282_T/C	ENSMUSR00000464174	RegulatoryFeature	regulatory_region_variant	IMPACT=MODIFIER;BIOTYPE=promoter
9:51213470	rs36748358	T	G	rs36748358	upstream_gene_variant	Pou2af1	9_51213470_T/G	ENSMUSR00000464174	RegulatoryFeature	regulatory_region_variant	IMPACT=MODIFIER;BIOTYPE=promoter
9:51214232	rs48252062	G	A	rs48252062	intron_variant	Pou2af1	9_51214232_G/A	ENSMUSR00000464174	RegulatoryFeature	regulatory_region_variant	IMPACT=MODIFIER;BIOTYPE=promoter
9:51214253	rs30492407	C	A	rs30492407	intron_variant	Pou2af1	9_51214253_C/A	ENSMUSR00000464174	RegulatoryFeature	regulatory_region_variant	IMPACT=MODIFIER;BIOTYPE=promoter
9:51214312	rs51881099	A	G	rs51881099	intron_variant	Pou2af1	9_51214312_A/G	ENSMUSR00000464174	RegulatoryFeature	regulatory_region_variant	IMPACT=MODIFIER;BIOTYPE=promoter
9:51214442	rs29895254	A	G	rs29895254	intron_variant	Pou2af1	9_51214442_A/G	ENSMUSR00000464174	RegulatoryFeature	regulatory_region_variant	IMPACT=MODIFIER;BIOTYPE=promoter
9:51214509	rs33692326	T	C	rs33692326	intron_variant	Pou2af1	9_51214509_T/C	ENSMUSR00000464174	RegulatoryFeature	regulatory_region_variant	IMPACT=MODIFIER;BIOTYPE=promoter
9:51214962	rs30084202	A	G	rs30084202	intron_variant	Pou2af1	9_51214962_A/G	ENSMUSR00000464174	RegulatoryFeature	regulatory_region_variant	IMPACT=MODIFIER;BIOTYPE=promoter
9:51215220	rs6358641	G	A	rs6358641	intron_variant	Pou2af1	9_51215220_G/A	ENSMUSR00000464174	RegulatoryFeature	regulatory_region_variant	IMPACT=MODIFIER;BIOTYPE=promoter
9:51215234	rs6358660	T	G	rs6358660	intron_variant	Pou2af1	9_51215234_T/G	ENSMUSR00000464174	RegulatoryFeature	regulatory_region_variant	IMPACT=MODIFIER;BIOTYPE=promoter
9:51215320	rs6359136	A	G	rs6359136	intron_variant	Pou2af1	9_51215320_A/G	ENSMUSR00000464174	RegulatoryFeature	regulatory_region_variant	IMPACT=MODIFIER;BIOTYPE=promoter
9:51215374	rs6359205	G	T	rs6359205	intron_variant	Pou2af1	9_51215374_G/T	ENSMUSR00000464174	RegulatoryFeature	regulatory_region_variant	IMPACT=MODIFIER;BIOTYPE=promoter
9:51215653	rs6373281	G	A	rs6373281	intron_variant	Pou2af1	9_51215653_G/A	ENSMUSR00000464174	RegulatoryFeature	regulatory_region_variant	IMPACT=MODIFIER;BIOTYPE=promoter
9:51216201	rs51352822	A	G	rs51352822	intron_variant	Pou2af1	9_51216201_A/G	ENSMUSR00000273838	RegulatoryFeature	regulatory_region_variant	IMPACT=MODIFIER;BIOTYPE=promoter
9:51216305	rs48801008	A	G	rs48801008	intron_variant	Pou2af1	9_51216305_A/G	ENSMUSR00000273838	RegulatoryFeature	regulatory_region_variant	IMPACT=MODIFIER;BIOTYPE=promoter
9:51217186	rs38271750	G	C	rs38271750	intron_variant	Pou2af1	9_51217186_G/C	ENSMUSR00000464175	RegulatoryFeature	regulatory_region_variant	IMPACT=MODIFIER;BIOTYPE=promoter_flanking_region
9:51217519	rs30322713	T	C	rs30322713	intron_variant	Pou2af1	9_51217519_T/C	ENSMUSR00000464175	RegulatoryFeature	regulatory_region_variant	IMPACT=MODIFIER;BIOTYPE=promoter_flanking_region
9:51218293	rs29935008	A	G	rs29935008	intron_variant	Pou2af1	9_51218293_A/G	ENSMUSR00000464175	RegulatoryFeature	regulatory_region_variant	IMPACT=MODIFIER;BIOTYPE=promoter_flanking_region
9:51218317	rs30178078	C	T	rs30178078	intron_variant	Pou2af1	9_51218317_C/T	ENSMUSR00000464175	RegulatoryFeature	regulatory_region_variant	IMPACT=MODIFIER;BIOTYPE=promoter_flanking_region
9:51218373	rs33692269	G	A	rs33692269	intron_variant	Pou2af1	9_51218373_G/A	ENSMUSR00000464175	RegulatoryFeature	regulatory_region_variant	IMPACT=MODIFIER;BIOTYPE=promoter_flanking_region
9:51218541	rs30428631	G	T	rs30428631	intron_variant	Pou2af1	9_51218541_G/T	ENSMUSR00000464175	RegulatoryFeature	regulatory_region_variant	IMPACT=MODIFIER;BIOTYPE=promoter_flanking_region
9:51218585	rs30422745	T	A	rs30422745	intron_variant	Pou2af1	9_51218585_T/A	ENSMUSR00000464175	RegulatoryFeature	regulatory_region_variant	IMPACT=MODIFIER;BIOTYPE=promoter_flanking_region
9:51218735	rs29796925	A	G	rs29796925	intron_variant	Pou2af1	9_51218735_A/G	ENSMUSR00000464175	RegulatoryFeature	regulatory_region_variant	IMPACT=MODIFIER;BIOTYPE=promoter_flanking_region
9:51218788	rs263183866	C	G	rs263183866	intron_variant	Pou2af1	9_51218788_C/G	ENSMUSR00000464175	RegulatoryFeature	regulatory_region_variant	IMPACT=MODIFIER;BIOTYPE=promoter_flanking_region
9:51218843	rs33693757	T	G	rs33693757	intron_variant	Pou2af1	9_51218843_T/G	ENSMUSR00000464175	RegulatoryFeature	regulatory_region_variant	IMPACT=MODIFIER;BIOTYPE=promoter_flanking_region
9:51218900	rs242335872	C	A	rs242335872	intron_variant	Pou2af1	9_51218900_C/A	ENSMUSR00000464175	RegulatoryFeature	regulatory_region_variant	IMPACT=MODIFIER;BIOTYPE=promoter_flanking_region
9:51219101	rs258708895	C	T	rs258708895	intron_variant	Pou2af1	9_51219101_C/T	ENSMUSR00000464175	RegulatoryFeature	regulatory_region_variant	IMPACT=MODIFIER;BIOTYPE=promoter_flanking_region
9:51219207	rs47373022	C	T	rs47373022	intron_variant	Pou2af1	9_51219207_C/T	ENSMUSR00000464175	RegulatoryFeature	regulatory_region_variant	IMPACT=MODIFIER;BIOTYPE=promoter_flanking_region
9:51219273	rs51908013	C	T	rs51908013	intron_variant	Pou2af1	9_51219273_C/T	ENSMUSR00000464175	RegulatoryFeature	regulatory_region_variant	IMPACT=MODIFIER;BIOTYPE=promoter_flanking_region
9:51219278	rs45735814	T	G	rs45735814	intron_variant	Pou2af1	9_51219278_T/G	ENSMUSR00000464175	RegulatoryFeature	regulatory_region_variant	IMPACT=MODIFIER;BIOTYPE=promoter_flanking_region
9:51219429	rs38139517	C	T	rs38139517	intron_variant	Pou2af1	9_51219429_C/T	ENSMUSR00000464175	RegulatoryFeature	regulatory_region_variant	IMPACT=MODIFIER;BIOTYPE=promoter_flanking_region
9:51219464	rs47523362	A	C	rs47523362	intron_variant	Pou2af1	9_51219464_A/C	ENSMUSR00000464175	RegulatoryFeature	regulatory_region_variant	IMPACT=MODIFIER;BIOTYPE=promoter_flanking_region
9:51219470	rs46571380	A	C	rs46571380	intron_variant	Pou2af1	9_51219470_A/C	ENSMUSR00000464175	RegulatoryFeature	regulatory_region_variant	IMPACT=MODIFIER;BIOTYPE=promoter_flanking_region
9:51219480	rs49093647	C	T	rs49093647	intron_variant	Pou2af1	9_51219480_C/T	ENSMUSR00000464175	RegulatoryFeature	regulatory_region_variant	IMPACT=MODIFIER;BIOTYPE=promoter_flanking_region
9:51219525	rs37811809	C	T	rs37811809	intron_variant	Pou2af1	9_51219525_C/T	ENSMUSR00000464175	RegulatoryFeature	regulatory_region_variant	IMPACT=MODIFIER;BIOTYPE=promoter_flanking_region
9:51219638	rs37558778	C	T	rs37558778	intron_variant	Pou2af1	9_51219638_C/T	ENSMUSR00000464175	RegulatoryFeature	regulatory_region_variant	IMPACT=MODIFIER;BIOTYPE=promoter_flanking_region
9:51220344	rs33770288	T	C	rs33770288	intron_variant	Pou2af1	9_51220344_T/C	ENSMUSR00000464176	RegulatoryFeature	regulatory_region_variant	IMPACT=MODIFIER;BIOTYPE=promoter_flanking_region
9:51220359	rs33726189	T	G	rs33726189	intron_variant	Pou2af1	9_51220359_T/G	ENSMUSR00000464176	RegulatoryFeature	regulatory_region_variant	IMPACT=MODIFIER;BIOTYPE=promoter_flanking_region
9:51220393	rs33725583	C	T	rs33725583	intron_variant	Pou2af1	9_51220393_C/T	ENSMUSR00000464176	RegulatoryFeature	regulatory_region_variant	IMPACT=MODIFIER;BIOTYPE=promoter_flanking_region
9:51220711	rs36645781	A	G	rs36645781	intron_variant	Pou2af1	9_51220711_A/G	ENSMUSR00000464176	RegulatoryFeature	regulatory_region_variant	IMPACT=MODIFIER;BIOTYPE=promoter_flanking_region
9:51220772	rs46609471	T	C	rs46609471	intron_variant	Pou2af1	9_51220772_T/C	ENSMUSR00000464176	RegulatoryFeature	regulatory_region_variant	IMPACT=MODIFIER;BIOTYPE=promoter_flanking_region
9:51220776	rs50211685	A	G	rs50211685	intron_variant	Pou2af1	9_51220776_A/G	ENSMUSR00000464176	RegulatoryFeature	regulatory_region_variant	IMPACT=MODIFIER;BIOTYPE=promoter_flanking_region
9:51220801	rs252546802	G	A	rs252546802	intron_variant	Pou2af1	9_51220801_G/A	ENSMUSR00000464176	RegulatoryFeature	regulatory_region_variant	IMPACT=MODIFIER;BIOTYPE=promoter_flanking_region
9:51220827	rs36257736	G	A	rs36257736	intron_variant	Pou2af1	9_51220827_G/A	ENSMUSR00000464176	RegulatoryFeature	regulatory_region_variant	IMPACT=MODIFIER;BIOTYPE=promoter_flanking_region
9:51220855	-	C	T	rs580651349	intron_variant	Pou2af1	9_51220855_C/T	ENSMUSR00000464176	RegulatoryFeature	regulatory_region_variant	IMPACT=MODIFIER;BIOTYPE=promoter_flanking_region
9:51220858	-	C	T	rs584435069	intron_variant	Pou2af1	9_51220858_C/T	ENSMUSR00000464176	RegulatoryFeature	regulatory_region_variant	IMPACT=MODIFIER;BIOTYPE=promoter_flanking_region
9:51220864	-	G	C	rs48372696	intron_variant	Pou2af1	9_51220864_G/C	ENSMUSR00000464176	RegulatoryFeature	regulatory_region_variant	IMPACT=MODIFIER;BIOTYPE=promoter_flanking_region
9:51220887	rs49399982	A	G	rs49399982	intron_variant	Pou2af1	9_51220887_A/G	ENSMUSR00000464176	RegulatoryFeature	regulatory_region_variant	IMPACT=MODIFIER;BIOTYPE=promoter_flanking_region
9:51221108	rs30479122	T	C	rs30479122	intron_variant	Pou2af1	9_51221108_T/C	ENSMUSR00000464176	RegulatoryFeature	regulatory_region_variant	IMPACT=MODIFIER;BIOTYPE=promoter_flanking_region
9:51221118	rs30528854	T	G	rs30528854	intron_variant	Pou2af1	9_51221118_T/G	ENSMUSR00000464176	RegulatoryFeature	regulatory_region_variant	IMPACT=MODIFIER;BIOTYPE=promoter_flanking_region
9:51221156	rs244952530	G	A	rs244952530	intron_variant	Pou2af1	9_51221156_G/A	ENSMUSR00000464176	RegulatoryFeature	regulatory_region_variant	IMPACT=MODIFIER;BIOTYPE=promoter_flanking_region
9:51221182	rs29598020	T	C	rs29598020	intron_variant	Pou2af1	9_51221182_T/C	ENSMUSR00000464176	RegulatoryFeature	regulatory_region_variant	IMPACT=MODIFIER;BIOTYPE=promoter_flanking_region
9:51221436	rs29687820	T	C	rs29687820	intron_variant	Pou2af1	9_51221436_T/C	ENSMUSR00000464176	RegulatoryFeature	regulatory_region_variant	IMPACT=MODIFIER;BIOTYPE=promoter_flanking_region
9:51221553	rs29744694	G	A	rs29744694	intron_variant	Pou2af1	9_51221553_G/A	ENSMUSR00000464176	RegulatoryFeature	regulatory_region_variant	IMPACT=MODIFIER;BIOTYPE=promoter_flanking_region
9:51221563	rs30189219	C	T	rs30189219	intron_variant	Pou2af1	9_51221563_C/T	ENSMUSR00000464176	RegulatoryFeature	regulatory_region_variant	IMPACT=MODIFIER;BIOTYPE=promoter_flanking_region
9:51221703	rs30090211	T	G	rs30090211	intron_variant	Pou2af1	9_51221703_T/G	ENSMUSR00000464176	RegulatoryFeature	regulatory_region_variant	IMPACT=MODIFIER;BIOTYPE=promoter_flanking_region
9:51221986	rs29991993	A	C	rs29991993	intron_variant	Pou2af1	9_51221986_A/C	ENSMUSR00000464176	RegulatoryFeature	regulatory_region_variant	IMPACT=MODIFIER;BIOTYPE=promoter_flanking_region
9:51222112	rs29603089	C	T	rs29603089	intron_variant	Pou2af1	9_51222112_C/T	ENSMUSR00000464176	RegulatoryFeature	regulatory_region_variant	IMPACT=MODIFIER;BIOTYPE=promoter_flanking_region
9:51222679	rs30090017	G	A	rs30090017	intron_variant	Pou2af1	9_51222679_G/A	ENSMUSR00000464176	RegulatoryFeature	regulatory_region_variant	IMPACT=MODIFIER;BIOTYPE=promoter_flanking_region
9:51223092	rs49638635	G	C	rs49638635	intron_variant	Pou2af1	9_51223092_G/C	ENSMUSR00000464176	RegulatoryFeature	regulatory_region_variant	IMPACT=MODIFIER;BIOTYPE=promoter_flanking_region
9:51223333	rs49736088	C	T	rs49736088	intron_variant	Pou2af1	9_51223333_C/T	ENSMUSR00000464176	RegulatoryFeature	regulatory_region_variant	IMPACT=MODIFIER;BIOTYPE=promoter_flanking_region
9:51223447	rs46652486	A	G	rs46652486	intron_variant	Pou2af1	9_51223447_A/G	ENSMUSR00000464176	RegulatoryFeature	regulatory_region_variant	IMPACT=MODIFIER;BIOTYPE=promoter_flanking_region
9:51223465	rs49401066	A	C	rs49401066	intron_variant	Pou2af1	9_51223465_A/C	ENSMUSR00000464176	RegulatoryFeature	regulatory_region_variant	IMPACT=MODIFIER;BIOTYPE=promoter_flanking_region
9:51223524	rs38073888	C	T	rs38073888	intron_variant	Pou2af1	9_51223524_C/T	ENSMUSR00000464176	RegulatoryFeature	regulatory_region_variant	IMPACT=MODIFIER;BIOTYPE=promoter_flanking_region
9:51223592	rs36624888	T	C	rs36624888	intron_variant	Pou2af1	9_51223592_T/C	ENSMUSR00000464176	RegulatoryFeature	regulatory_region_variant	IMPACT=MODIFIER;BIOTYPE=promoter_flanking_region
9:51223631	rs38946344	C	T	rs38946344	intron_variant	Pou2af1	9_51223631_C/T	ENSMUSR00000464176	RegulatoryFeature	regulatory_region_variant	IMPACT=MODIFIER;BIOTYPE=promoter_flanking_region
9:51223790	rs225307581	A	G	rs225307581	intron_variant	Pou2af1	9_51223790_A/G	ENSMUSR00000464176	RegulatoryFeature	regulatory_region_variant	IMPACT=MODIFIER;BIOTYPE=promoter_flanking_region
9:51223830	rs107784008	G	C	rs107784008	intron_variant	Pou2af1	9_51223830_G/C	ENSMUSR00000464176	RegulatoryFeature	regulatory_region_variant	IMPACT=MODIFIER;BIOTYPE=promoter_flanking_region
9:51223854	rs51310151	C	T	rs51310151	intron_variant	Pou2af1	9_51223854_C/T	ENSMUSR00000464176	RegulatoryFeature	regulatory_region_variant	IMPACT=MODIFIER;BIOTYPE=promoter_flanking_region
9:51224128	rs37659144	T	C	rs37659144	intron_variant	Pou2af1	9_51224128_T/C	ENSMUSR00000464176	RegulatoryFeature	regulatory_region_variant	IMPACT=MODIFIER;BIOTYPE=promoter_flanking_region
9:51224201	rs36737290	G	A	rs36737290	intron_variant	Pou2af1	9_51224201_G/A	ENSMUSR00000464176	RegulatoryFeature	regulatory_region_variant	IMPACT=MODIFIER;BIOTYPE=promoter_flanking_region
9:51224242	rs36816284	C	T	rs36816284	intron_variant	Pou2af1	9_51224242_C/T	ENSMUSR00000464176	RegulatoryFeature	regulatory_region_variant	IMPACT=MODIFIER;BIOTYPE=promoter_flanking_region
9:51225009	rs51650777	C	T	rs51650777	intron_variant	Pou2af1	9_51225009_C/T	ENSMUSR00000464176	RegulatoryFeature	regulatory_region_variant	IMPACT=MODIFIER;BIOTYPE=promoter_flanking_region
9:51225073	rs48181393	T	C	rs48181393	intron_variant	Pou2af1	9_51225073_T/C	ENSMUSR00000464176	RegulatoryFeature	regulatory_region_variant	IMPACT=MODIFIER;BIOTYPE=promoter_flanking_region
9:51225614	rs48171833	T	A	rs48171833	intron_variant	Pou2af1	9_51225614_T/A	ENSMUSR00000464176	RegulatoryFeature	regulatory_region_variant	IMPACT=MODIFIER;BIOTYPE=promoter_flanking_region
9:51225680	-	G	A	rs37969908	intron_variant	Pou2af1	9_51225680_G/A	ENSMUSR00000464176	RegulatoryFeature	regulatory_region_variant	IMPACT=MODIFIER;BIOTYPE=promoter_flanking_region
9:51225760	rs29738948	A	G	rs29738948	intron_variant	Pou2af1	9_51225760_A/G	ENSMUSR00000464176	RegulatoryFeature	regulatory_region_variant	IMPACT=MODIFIER;BIOTYPE=promoter_flanking_region
9:51226029	rs37320141	C	T	rs37320141	intron_variant	Pou2af1	9_51226029_C/T	ENSMUSR00000464176	RegulatoryFeature	regulatory_region_variant	IMPACT=MODIFIER;BIOTYPE=promoter_flanking_region
9:51226070	rs30501800	C	A	rs30501800	intron_variant	Pou2af1	9_51226070_C/A	ENSMUSR00000464176	RegulatoryFeature	regulatory_region_variant	IMPACT=MODIFIER;BIOTYPE=promoter_flanking_region
9:51226107	rs33717647	G	T	rs33717647	intron_variant	Pou2af1	9_51226107_G/T	ENSMUSR00000464176	RegulatoryFeature	regulatory_region_variant	IMPACT=MODIFIER;BIOTYPE=promoter_flanking_region
9:51226164	rs225742699	A	G	rs225742699	intron_variant	Pou2af1	9_51226164_A/G	ENSMUSR00000464176	RegulatoryFeature	regulatory_region_variant	IMPACT=MODIFIER;BIOTYPE=promoter_flanking_region
9:51226172	rs30282734	T	C	rs30282734	intron_variant	Pou2af1	9_51226172_T/C	ENSMUSR00000464176	RegulatoryFeature	regulatory_region_variant	IMPACT=MODIFIER;BIOTYPE=promoter_flanking_region
9:51226280	rs238534957	T	C	rs238534957	intron_variant	Pou2af1	9_51226280_T/C	ENSMUSR00000464176	RegulatoryFeature	regulatory_region_variant	IMPACT=MODIFIER;BIOTYPE=promoter_flanking_region
9:51226315	rs255625583	T	C	rs255625583	intron_variant	Pou2af1	9_51226315_T/C	ENSMUSR00000464176	RegulatoryFeature	regulatory_region_variant	IMPACT=MODIFIER;BIOTYPE=promoter_flanking_region
9:51226409	rs224462091	A	C	rs224462091	intron_variant	Pou2af1	9_51226409_A/C	ENSMUSR00000464176	RegulatoryFeature	regulatory_region_variant	IMPACT=MODIFIER;BIOTYPE=promoter_flanking_region
9:51226523	rs29741806	G	A	rs29741806	intron_variant	Pou2af1	9_51226523_G/A	ENSMUSR00000464176	RegulatoryFeature	regulatory_region_variant	IMPACT=MODIFIER;BIOTYPE=promoter_flanking_region
9:51226634	rs33741715	T	C	rs33741715	intron_variant	Pou2af1	9_51226634_T/C	ENSMUSR00000464176	RegulatoryFeature	regulatory_region_variant	IMPACT=MODIFIER;BIOTYPE=promoter_flanking_region
9:51226708	rs51558926	T	C	rs51558926	intron_variant	Pou2af1	9_51226708_T/C	ENSMUSR00000464176	RegulatoryFeature	regulatory_region_variant	IMPACT=MODIFIER;BIOTYPE=promoter_flanking_region
9:51226820	rs30517458	G	A	rs30517458	intron_variant	Pou2af1	9_51226820_G/A	ENSMUSR00000464176	RegulatoryFeature	regulatory_region_variant	IMPACT=MODIFIER;BIOTYPE=promoter_flanking_region
9:51227938	rs38018189	A	G	rs38018189	intron_variant	Pou2af1	9_51227938_A/G	ENSMUSR00000464177	RegulatoryFeature	regulatory_region_variant	IMPACT=MODIFIER;BIOTYPE=promoter_flanking_region
9:51228120	rs30379538	A	G	rs30379538	intron_variant	Pou2af1	9_51228120_A/G	ENSMUSR00000464177	RegulatoryFeature	regulatory_region_variant	IMPACT=MODIFIER;BIOTYPE=promoter_flanking_region
9:51228239	rs30033435	A	G	rs30033435	intron_variant	Pou2af1	9_51228239_A/G	ENSMUSR00000464177	RegulatoryFeature	regulatory_region_variant	IMPACT=MODIFIER;BIOTYPE=promoter_flanking_region
9:51228262	rs30278855	C	T	rs30278855	intron_variant	Pou2af1	9_51228262_C/T	ENSMUSR00000464177	RegulatoryFeature	regulatory_region_variant	IMPACT=MODIFIER;BIOTYPE=promoter_flanking_region
9:51228330	rs29738218	G	C	rs29738218	intron_variant	Pou2af1	9_51228330_G/C	ENSMUSR00000464177	RegulatoryFeature	regulatory_region_variant	IMPACT=MODIFIER;BIOTYPE=promoter_flanking_region
9:51228896	rs30014248	G	A	rs30014248	intron_variant	Pou2af1	9_51228896_G/A	ENSMUSR00000464178	RegulatoryFeature	regulatory_region_variant	IMPACT=MODIFIER;BIOTYPE=promoter_flanking_region
9:51228966	rs30521080	C	G	rs30521080	intron_variant	Pou2af1	9_51228966_C/G	ENSMUSR00000464178	RegulatoryFeature	regulatory_region_variant	IMPACT=MODIFIER;BIOTYPE=promoter_flanking_region
9:51229099	rs30477459	T	C	rs30477459	intron_variant	Pou2af1	9_51229099_T/C	ENSMUSR00000464178	RegulatoryFeature	regulatory_region_variant	IMPACT=MODIFIER;BIOTYPE=promoter_flanking_region
9:51229199	rs33761021	C	A	rs33761021	intron_variant	Pou2af1	9_51229199_C/A	ENSMUSR00000464178	RegulatoryFeature	regulatory_region_variant	IMPACT=MODIFIER;BIOTYPE=promoter_flanking_region
9:51238631	rs29895231	A	G	rs29895231	3_prime_utr_variant	Pou2af1	9_51238631_A/G	ENSMUSR00000464179	RegulatoryFeature	regulatory_region_variant	IMPACT=MODIFIER;BIOTYPE=enhancer
9:51238772	rs233134889	G	A	rs233134889	3_prime_utr_variant	Pou2af1	9_51238772_G/A	ENSMUSR00000464179	RegulatoryFeature	regulatory_region_variant	IMPACT=MODIFIER;BIOTYPE=enhancer
9:51239187	rs30338045	C	A	rs30338045	3_prime_utr_variant	Pou2af1	9_51239187_C/A	ENSMUSR00000464179	RegulatoryFeature	regulatory_region_variant	IMPACT=MODIFIER;BIOTYPE=enhancer
9:51239337	rs29593057	A	G	rs29593057	3_prime_utr_variant	Pou2af1	9_51239337_A/G	ENSMUSR00000464179	RegulatoryFeature	regulatory_region_variant	IMPACT=MODIFIER;BIOTYPE=enhancer
9:51242137	rs30421518	T	C	rs30421518	downstream_gene_variant	Pou2af1	9_51242137_T/C	ENSMUSR00000464180	RegulatoryFeature	regulatory_region_variant	IMPACT=MODIFIER;BIOTYPE=promoter_flanking_region
9:51242194	rs52011065	T	A	rs52011065	downstream_gene_variant	Pou2af1	9_51242194_T/A	ENSMUSR00000464180	RegulatoryFeature	regulatory_region_variant	IMPACT=MODIFIER;BIOTYPE=promoter_flanking_region
9:51242378	rs29787993	A	G	rs29787993	downstream_gene_variant	Pou2af1	9_51242378_A/G	ENSMUSR00000464180	RegulatoryFeature	regulatory_region_variant	IMPACT=MODIFIER;BIOTYPE=promoter_flanking_region
9:51242478	rs250513482	T	C	rs250513482	downstream_gene_variant	Pou2af1	9_51242478_T/C	ENSMUSR00000464180	RegulatoryFeature	regulatory_region_variant	IMPACT=MODIFIER;BIOTYPE=promoter_flanking_region
9:51256830	rs48586518	C	A	rs48586518	-	-	9_51256830_C/A	ENSMUSR00000464181	RegulatoryFeature	regulatory_region_variant	IMPACT=MODIFIER;BIOTYPE=enhancer
9:51256923	rs46936591	T	C	rs46936591	-	-	9_51256923_T/C	ENSMUSR00000464181	RegulatoryFeature	regulatory_region_variant	IMPACT=MODIFIER;BIOTYPE=enhancer
9:51268974	rs247619386	C	T	rs247619386	downstream_gene_variant	Gm684	9_51268974_C/T	ENSMUSR00000273846	RegulatoryFeature	regulatory_region_variant	IMPACT=MODIFIER;BIOTYPE=promoter_flanking_region
9:51268975	rs215995240	G	A	rs215995240	downstream_gene_variant	Gm684	9_51268975_G/A	ENSMUSR00000273846	RegulatoryFeature	regulatory_region_variant	IMPACT=MODIFIER;BIOTYPE=promoter_flanking_region
9:51269164	rs36866935	T	G	rs36866935	downstream_gene_variant	Gm684	9_51269164_T/G	ENSMUSR00000273846	RegulatoryFeature	regulatory_region_variant	IMPACT=MODIFIER;BIOTYPE=promoter_flanking_region
9:51269180	rs108017163	T	C	rs108017163	downstream_gene_variant	Gm684	9_51269180_T/C	ENSMUSR00000273846	RegulatoryFeature	regulatory_region_variant	IMPACT=MODIFIER;BIOTYPE=promoter_flanking_region
9:51269252	rs36387758	C	T	rs36387758	downstream_gene_variant	Gm684	9_51269252_C/T	ENSMUSR00000273846	RegulatoryFeature	regulatory_region_variant	IMPACT=MODIFIER;BIOTYPE=promoter_flanking_region
9:51269313	rs49335788	A	G	rs49335788	downstream_gene_variant	Gm684	9_51269313_A/G	ENSMUSR00000273846	RegulatoryFeature	regulatory_region_variant	IMPACT=MODIFIER;BIOTYPE=promoter_flanking_region
9:51269319	rs47947821	A	G	rs47947821	downstream_gene_variant	Gm684	9_51269319_A/G	ENSMUSR00000273846	RegulatoryFeature	regulatory_region_variant	IMPACT=MODIFIER;BIOTYPE=promoter_flanking_region
9:51269526	rs29890578	T	C	rs29890578	downstream_gene_variant	Gm684	9_51269526_T/C	ENSMUSR00000273846	RegulatoryFeature	regulatory_region_variant	IMPACT=MODIFIER;BIOTYPE=promoter_flanking_region
9:51269559	rs29984616	C	T	rs29984616	downstream_gene_variant	Gm684	9_51269559_C/T	ENSMUSR00000273846	RegulatoryFeature	regulatory_region_variant	IMPACT=MODIFIER;BIOTYPE=promoter_flanking_region
9:51269590	rs29701689	C	A	rs29701689	downstream_gene_variant	Gm684	9_51269590_C/A	ENSMUSR00000273846	RegulatoryFeature	regulatory_region_variant	IMPACT=MODIFIER;BIOTYPE=promoter_flanking_region
9:51273468	rs29789036	C	T	rs29789036	intron_variant	Gm684	9_51273468_C/T	ENSMUSR00000464182	RegulatoryFeature	regulatory_region_variant	IMPACT=MODIFIER;BIOTYPE=promoter_flanking_region
9:51273505	rs30279106	C	T	rs30279106	intron_variant	Gm684	9_51273505_C/T	ENSMUSR00000464182	RegulatoryFeature	regulatory_region_variant	IMPACT=MODIFIER;BIOTYPE=promoter_flanking_region
9:51273591	rs29735930	T	C	rs29735930	intron_variant	Gm684	9_51273591_T/C	ENSMUSR00000464182	RegulatoryFeature	regulatory_region_variant	IMPACT=MODIFIER;BIOTYPE=promoter_flanking_region
9:51273592	rs30285041	G	A	rs30285041	intron_variant	Gm684	9_51273592_G/A	ENSMUSR00000464182	RegulatoryFeature	regulatory_region_variant	IMPACT=MODIFIER;BIOTYPE=promoter_flanking_region
9:51274160	rs46945781	A	G	rs46945781	intron_variant	Gm684	9_51274160_A/G	ENSMUSR00000464182	RegulatoryFeature	regulatory_region_variant	IMPACT=MODIFIER;BIOTYPE=promoter_flanking_region
9:51274481	rs29931516	T	A	rs29931516	intron_variant	Gm684	9_51274481_T/A	ENSMUSR00000464182	RegulatoryFeature	regulatory_region_variant	IMPACT=MODIFIER;BIOTYPE=promoter_flanking_region
9:51274975	rs262665870	A	G	rs262665870	intron_variant	Gm684	9_51274975_A/G	ENSMUSR00000464182	RegulatoryFeature	regulatory_region_variant	IMPACT=MODIFIER;BIOTYPE=promoter_flanking_region
9:51275142	rs231021258	T	C	rs231021258	intron_variant	Gm684	9_51275142_T/C	ENSMUSR00000464182	RegulatoryFeature	regulatory_region_variant	IMPACT=MODIFIER;BIOTYPE=promoter_flanking_region
9:51275143	rs249923923	C	T	rs249923923	intron_variant	Gm684	9_51275143_C/T	ENSMUSR00000464182	RegulatoryFeature	regulatory_region_variant	IMPACT=MODIFIER;BIOTYPE=promoter_flanking_region
9:51278128	rs233501101	C	A*	rs233501101	intron_variant upstream_gene_variant	Gm684	9_51278128_C/A	ENSMUSR00000273849	RegulatoryFeature	regulatory_region_variant	IMPACT=MODIFIER;BIOTYPE=promoter
9:51278155	rs216104258	T	A*	rs216104258	intron_variant upstream_gene_variant	Gm684	9_51278155_T/A	ENSMUSR00000273849	RegulatoryFeature	regulatory_region_variant	IMPACT=MODIFIER;BIOTYPE=promoter
9:51278298	-	G	T*	rs33742654	intron_variant upstream_gene_variant	Gm684	9_51278298_G/T	ENSMUSR00000273849	RegulatoryFeature	regulatory_region_variant	IMPACT=MODIFIER;BIOTYPE=promoter
9:51278666	rs30026340	A	G	rs30026340	upstream_gene_variant	2010007H06Rik	9_51278666_A/G	ENSMUSR00000273849	RegulatoryFeature	regulatory_region_variant	IMPACT=MODIFIER;BIOTYPE=promoter
9:51278673	rs29650450	T	C	rs29650450	upstream_gene_variant	2010007H06Rik	9_51278673_T/C	ENSMUSR00000273849	RegulatoryFeature	regulatory_region_variant	IMPACT=MODIFIER;BIOTYPE=promoter
9:51280065	rs29598348	T	A	rs29598348	upstream_gene_variant	2010007H06Rik	9_51280065_T/A	ENSMUSR00000464183	RegulatoryFeature	regulatory_region_variant	IMPACT=MODIFIER;BIOTYPE=promoter_flanking_region
9:51285242	rs30429841	T	A	rs30429841	downstream_gene_variant	1810046K07Rik	9_51285242_T/A	ENSMUSR00000464184	RegulatoryFeature	regulatory_region_variant	IMPACT=MODIFIER;BIOTYPE=promoter_flanking_region
9:51286439	rs237886371	T	C	rs237886371	downstream_gene_variant	1810046K07Rik	9_51286439_T/C	ENSMUSR00000464185	RegulatoryFeature	regulatory_region_variant	IMPACT=MODIFIER;BIOTYPE=promoter_flanking_region
9:51286446	rs45760920	A	T	rs45760920	downstream_gene_variant	1810046K07Rik	9_51286446_A/T	ENSMUSR00000464185	RegulatoryFeature	regulatory_region_variant	IMPACT=MODIFIER;BIOTYPE=promoter_flanking_region
9:51286630	rs33649048	T	C	rs33649048	downstream_gene_variant	1810046K07Rik	9_51286630_T/C	ENSMUSR00000464185	RegulatoryFeature	regulatory_region_variant	IMPACT=MODIFIER;BIOTYPE=promoter_flanking_region
9:51286833	rs33624852	C	A	rs33624852	downstream_gene_variant	1810046K07Rik	9_51286833_C/A	ENSMUSR00000464185	RegulatoryFeature	regulatory_region_variant	IMPACT=MODIFIER;BIOTYPE=promoter_flanking_region
9:51292395	rs29736228	T	C	rs29736228	intron_variant	1810046K07Rik	9_51292395_T/C	ENSMUSR00000273850	RegulatoryFeature	regulatory_region_variant	IMPACT=MODIFIER;BIOTYPE=promoter_flanking_region
9:51292659	rs29929942	C	T	rs29929942	intron_variant	1810046K07Rik	9_51292659_C/T	ENSMUSR00000273850	RegulatoryFeature	regulatory_region_variant	IMPACT=MODIFIER;BIOTYPE=promoter_flanking_region
9:51292659	rs29929942	C	T	rs29929942	intron_variant	1810046K07Rik	9_51292659_C/T	ENSMUSR00000464186	RegulatoryFeature	regulatory_region_variant	IMPACT=MODIFIER;BIOTYPE=CTCF_binding_site
9:51293204	rs45702414	A	G	rs45702414	intron_variant	1810046K07Rik	9_51293204_A/G	ENSMUSR00000273850	RegulatoryFeature	regulatory_region_variant	IMPACT=MODIFIER;BIOTYPE=promoter_flanking_region
9:51295698	rs45876622	T	A	rs45876622	intron_variant	1810046K07Rik	9_51295698_T/A	ENSMUSR00000464187	RegulatoryFeature	regulatory_region_variant	IMPACT=MODIFIER;BIOTYPE=promoter_flanking_region
9:51299849	rs29876065	T	C	rs29876065	intron_variant	1810046K07Rik	9_51299849_T/C	ENSMUSR00000464188	RegulatoryFeature	regulatory_region_variant	IMPACT=MODIFIER;BIOTYPE=promoter_flanking_region
9:51299859	rs29839723	A	G	rs29839723	intron_variant	1810046K07Rik	9_51299859_A/G	ENSMUSR00000464188	RegulatoryFeature	regulatory_region_variant	IMPACT=MODIFIER;BIOTYPE=promoter_flanking_region
9:51299954	rs33700990	C	T	rs33700990	intron_variant	1810046K07Rik	9_51299954_C/T	ENSMUSR00000464188	RegulatoryFeature	regulatory_region_variant	IMPACT=MODIFIER;BIOTYPE=promoter_flanking_region
9:51300166	rs221615770	C	T	rs221615770	intron_variant	1810046K07Rik	9_51300166_C/T	ENSMUSR00000464188	RegulatoryFeature	regulatory_region_variant	IMPACT=MODIFIER;BIOTYPE=promoter_flanking_region
9:51300283	rs257592541	T	C	rs257592541	intron_variant	1810046K07Rik	9_51300283_T/C	ENSMUSR00000464188	RegulatoryFeature	regulatory_region_variant	IMPACT=MODIFIER;BIOTYPE=promoter_flanking_region
9:51300285	rs50735205	T	C	rs50735205	intron_variant	1810046K07Rik	9_51300285_T/C	ENSMUSR00000464188	RegulatoryFeature	regulatory_region_variant	IMPACT=MODIFIER;BIOTYPE=promoter_flanking_region
9:51300566	rs47311685	G	A	rs47311685	intron_variant	1810046K07Rik	9_51300566_G/A	ENSMUSR00000464188	RegulatoryFeature	regulatory_region_variant	IMPACT=MODIFIER;BIOTYPE=promoter_flanking_region
9:51300567	rs46153075	G	T	rs46153075	intron_variant	1810046K07Rik	9_51300567_G/T	ENSMUSR00000464188	RegulatoryFeature	regulatory_region_variant	IMPACT=MODIFIER;BIOTYPE=promoter_flanking_region
9:51300654	rs250286848	C	T	rs250286848	intron_variant	1810046K07Rik	9_51300654_C/T	ENSMUSR00000464188	RegulatoryFeature	regulatory_region_variant	IMPACT=MODIFIER;BIOTYPE=promoter_flanking_region
9:51300656	rs212470490	A	C	rs212470490	intron_variant	1810046K07Rik	9_51300656_A/C	ENSMUSR00000464188	RegulatoryFeature	regulatory_region_variant	IMPACT=MODIFIER;BIOTYPE=promoter_flanking_region
9:51300658	rs236652749	C	T	rs236652749	intron_variant	1810046K07Rik	9_51300658_C/T	ENSMUSR00000464188	RegulatoryFeature	regulatory_region_variant	IMPACT=MODIFIER;BIOTYPE=promoter_flanking_region
9:51300696	rs37432476	T	C	rs37432476	intron_variant	1810046K07Rik	9_51300696_T/C	ENSMUSR00000464188	RegulatoryFeature	regulatory_region_variant	IMPACT=MODIFIER;BIOTYPE=promoter_flanking_region
9:51300816	-	A	g	rs580959167	intron_variant	1810046K07Rik	9_51300816_A/g	ENSMUSR00000464188	RegulatoryFeature	regulatory_region_variant	IMPACT=MODIFIER;BIOTYPE=promoter_flanking_region
9:51300855	-	A	t	rs584597832	intron_variant	1810046K07Rik	9_51300855_A/t	ENSMUSR00000464188	RegulatoryFeature	regulatory_region_variant	IMPACT=MODIFIER;BIOTYPE=promoter_flanking_region
9:51300878	rs47899668	C	T	rs47899668	intron_variant	1810046K07Rik	9_51300878_C/T	ENSMUSR00000464188	RegulatoryFeature	regulatory_region_variant	IMPACT=MODIFIER;BIOTYPE=promoter_flanking_region
9:51301376	rs30324042	C	T	rs30324042	intron_variant	1810046K07Rik	9_51301376_C/T	ENSMUSR00000464188	RegulatoryFeature	regulatory_region_variant	IMPACT=MODIFIER;BIOTYPE=promoter_flanking_region
9:51301803	rs36787224	C	T	rs36787224	intron_variant	1810046K07Rik	9_51301803_C/T	ENSMUSR00000464188	RegulatoryFeature	regulatory_region_variant	IMPACT=MODIFIER;BIOTYPE=promoter_flanking_region
9:51301949	rs39665068	T	C	rs39665068	intron_variant	1810046K07Rik	9_51301949_T/C	ENSMUSR00000464188	RegulatoryFeature	regulatory_region_variant	IMPACT=MODIFIER;BIOTYPE=promoter_flanking_region
9:51302147	rs30423266	A	G	rs30423266	intron_variant	1810046K07Rik	9_51302147_A/G	ENSMUSR00000464188	RegulatoryFeature	regulatory_region_variant	IMPACT=MODIFIER;BIOTYPE=promoter_flanking_region
9:51302169	rs30186003	T	C	rs30186003	intron_variant	1810046K07Rik	9_51302169_T/C	ENSMUSR00000464188	RegulatoryFeature	regulatory_region_variant	IMPACT=MODIFIER;BIOTYPE=promoter_flanking_region
9:51302177	rs30113316	G	T	rs30113316	intron_variant	1810046K07Rik	9_51302177_G/T	ENSMUSR00000464188	RegulatoryFeature	regulatory_region_variant	IMPACT=MODIFIER;BIOTYPE=promoter_flanking_region
9:51302191	rs30323954	C	T	rs30323954	intron_variant	1810046K07Rik	9_51302191_C/T	ENSMUSR00000464188	RegulatoryFeature	regulatory_region_variant	IMPACT=MODIFIER;BIOTYPE=promoter_flanking_region
9:51302292	rs37536185	G	A	rs37536185	intron_variant	1810046K07Rik	9_51302292_G/A	ENSMUSR00000464188	RegulatoryFeature	regulatory_region_variant	IMPACT=MODIFIER;BIOTYPE=promoter_flanking_region
9:51306418	rs255287329	T	C	rs255287329	intron_variant	1810046K07Rik	9_51306418_T/C	ENSMUSR00000464189	RegulatoryFeature	regulatory_region_variant	IMPACT=MODIFIER;BIOTYPE=promoter_flanking_region
9:51306432	rs36358469	G	A	rs36358469	intron_variant	1810046K07Rik	9_51306432_G/A	ENSMUSR00000464189	RegulatoryFeature	regulatory_region_variant	IMPACT=MODIFIER;BIOTYPE=promoter_flanking_region
9:51306450	rs247775094	A	T	rs247775094	intron_variant	1810046K07Rik	9_51306450_A/T	ENSMUSR00000464189	RegulatoryFeature	regulatory_region_variant	IMPACT=MODIFIER;BIOTYPE=promoter_flanking_region
9:51306556	rs241432173	C	T	rs241432173	intron_variant	1810046K07Rik	9_51306556_C/T	ENSMUSR00000464189	RegulatoryFeature	regulatory_region_variant	IMPACT=MODIFIER;BIOTYPE=promoter_flanking_region
9:51306574	rs222815765	G	C	rs222815765	intron_variant	1810046K07Rik	9_51306574_G/C	ENSMUSR00000464189	RegulatoryFeature	regulatory_region_variant	IMPACT=MODIFIER;BIOTYPE=promoter_flanking_region
9:51306585	rs235974263	G	T	rs235974263	intron_variant	1810046K07Rik	9_51306585_G/T	ENSMUSR00000464189	RegulatoryFeature	regulatory_region_variant	IMPACT=MODIFIER;BIOTYPE=promoter_flanking_region
9:51306593	rs30474233	T	C	rs30474233	intron_variant	1810046K07Rik	9_51306593_T/C	ENSMUSR00000464189	RegulatoryFeature	regulatory_region_variant	IMPACT=MODIFIER;BIOTYPE=promoter_flanking_region
9:51306604	rs37711386	A	G	rs37711386	intron_variant	1810046K07Rik	9_51306604_A/G	ENSMUSR00000464189	RegulatoryFeature	regulatory_region_variant	IMPACT=MODIFIER;BIOTYPE=promoter_flanking_region
9:51306654	-	A	G	rs585783132	intron_variant	1810046K07Rik	9_51306654_A/G	ENSMUSR00000464189	RegulatoryFeature	regulatory_region_variant	IMPACT=MODIFIER;BIOTYPE=promoter_flanking_region
9:51306676	-	A	t	rs242491261	intron_variant	1810046K07Rik	9_51306676_A/t	ENSMUSR00000464189	RegulatoryFeature	regulatory_region_variant	IMPACT=MODIFIER;BIOTYPE=promoter_flanking_region
9:51306771	rs260606491	C	T	rs260606491	intron_variant	1810046K07Rik	9_51306771_C/T	ENSMUSR00000464189	RegulatoryFeature	regulatory_region_variant	IMPACT=MODIFIER;BIOTYPE=promoter_flanking_region
9:51306805	rs262720177	G	T	rs262720177	intron_variant	1810046K07Rik	9_51306805_G/T	ENSMUSR00000464189	RegulatoryFeature	regulatory_region_variant	IMPACT=MODIFIER;BIOTYPE=promoter_flanking_region
9:51306868	rs254802674	G	A	rs254802674	intron_variant	1810046K07Rik	9_51306868_G/A	ENSMUSR00000464189	RegulatoryFeature	regulatory_region_variant	IMPACT=MODIFIER;BIOTYPE=promoter_flanking_region
9:51306932	rs223555729	G	T	rs223555729	intron_variant	1810046K07Rik	9_51306932_G/T	ENSMUSR00000464189	RegulatoryFeature	regulatory_region_variant	IMPACT=MODIFIER;BIOTYPE=promoter_flanking_region
9:51306962	rs36353690	T	C	rs36353690	intron_variant	1810046K07Rik	9_51306962_T/C	ENSMUSR00000464189	RegulatoryFeature	regulatory_region_variant	IMPACT=MODIFIER;BIOTYPE=promoter_flanking_region
9:51307062	rs36628713	C	T	rs36628713	intron_variant	1810046K07Rik	9_51307062_C/T	ENSMUSR00000464189	RegulatoryFeature	regulatory_region_variant	IMPACT=MODIFIER;BIOTYPE=promoter_flanking_region
9:51307080	-	G	C	rs586048436	intron_variant	1810046K07Rik	9_51307080_G/C	ENSMUSR00000464189	RegulatoryFeature	regulatory_region_variant	IMPACT=MODIFIER;BIOTYPE=promoter_flanking_region
9:51307123	-	T	C	rs580292868	intron_variant	1810046K07Rik	9_51307123_T/C	ENSMUSR00000464189	RegulatoryFeature	regulatory_region_variant	IMPACT=MODIFIER;BIOTYPE=promoter_flanking_region
9:51307149	rs257551789	T	G	rs257551789	intron_variant	1810046K07Rik	9_51307149_T/G	ENSMUSR00000464189	RegulatoryFeature	regulatory_region_variant	IMPACT=MODIFIER;BIOTYPE=promoter_flanking_region
9:51307182	rs48781250	T	A	rs48781250	intron_variant	1810046K07Rik	9_51307182_T/A	ENSMUSR00000464189	RegulatoryFeature	regulatory_region_variant	IMPACT=MODIFIER;BIOTYPE=promoter_flanking_region
9:51307185	rs238477125	C	A	rs238477125	intron_variant	1810046K07Rik	9_51307185_C/A	ENSMUSR00000464189	RegulatoryFeature	regulatory_region_variant	IMPACT=MODIFIER;BIOTYPE=promoter_flanking_region
9:51310626	rs45898088	T	C	rs45898088	intron_variant	1810046K07Rik	9_51310626_T/C	ENSMUSR00000464190	RegulatoryFeature	regulatory_region_variant	IMPACT=MODIFIER;BIOTYPE=promoter_flanking_region
9:51310703	rs47009702	A	T	rs47009702	intron_variant	1810046K07Rik	9_51310703_A/T	ENSMUSR00000464190	RegulatoryFeature	regulatory_region_variant	IMPACT=MODIFIER;BIOTYPE=promoter_flanking_region
9:51310849	rs215743892	A	G	rs215743892	intron_variant	1810046K07Rik	9_51310849_A/G	ENSMUSR00000464190	RegulatoryFeature	regulatory_region_variant	IMPACT=MODIFIER;BIOTYPE=promoter_flanking_region
9:51310898	rs48020525	G	T	rs48020525	intron_variant	1810046K07Rik	9_51310898_G/T	ENSMUSR00000464190	RegulatoryFeature	regulatory_region_variant	IMPACT=MODIFIER;BIOTYPE=promoter_flanking_region
9:51310910	rs46966843	T	C	rs46966843	intron_variant	1810046K07Rik	9_51310910_T/C	ENSMUSR00000464190	RegulatoryFeature	regulatory_region_variant	IMPACT=MODIFIER;BIOTYPE=promoter_flanking_region
9:51310914	rs52051128	G	A	rs52051128	intron_variant	1810046K07Rik	9_51310914_G/A	ENSMUSR00000464190	RegulatoryFeature	regulatory_region_variant	IMPACT=MODIFIER;BIOTYPE=promoter_flanking_region
9:51310924	rs52354960	T	C	rs52354960	intron_variant	1810046K07Rik	9_51310924_T/C	ENSMUSR00000464190	RegulatoryFeature	regulatory_region_variant	IMPACT=MODIFIER;BIOTYPE=promoter_flanking_region
9:51310944	rs47471404	T	C	rs47471404	intron_variant	1810046K07Rik	9_51310944_T/C	ENSMUSR00000464190	RegulatoryFeature	regulatory_region_variant	IMPACT=MODIFIER;BIOTYPE=promoter_flanking_region
9:51311080	rs47602709	T	C	rs47602709	intron_variant	1810046K07Rik	9_51311080_T/C	ENSMUSR00000464190	RegulatoryFeature	regulatory_region_variant	IMPACT=MODIFIER;BIOTYPE=promoter_flanking_region
9:51311227	rs38752355	T	C	rs38752355	intron_variant	1810046K07Rik	9_51311227_T/C	ENSMUSR00000464190	RegulatoryFeature	regulatory_region_variant	IMPACT=MODIFIER;BIOTYPE=promoter_flanking_region
9:51311564	rs52341447	A	G	rs52341447	intron_variant	1810046K07Rik	9_51311564_A/G	ENSMUSR00000464190	RegulatoryFeature	regulatory_region_variant	IMPACT=MODIFIER;BIOTYPE=promoter_flanking_region
9:51311613	rs30130500	T	G	rs30130500	intron_variant	1810046K07Rik	9_51311613_T/G	ENSMUSR00000464190	RegulatoryFeature	regulatory_region_variant	IMPACT=MODIFIER;BIOTYPE=promoter_flanking_region
9:51311784	rs30038722	A	G	rs30038722	intron_variant	1810046K07Rik	9_51311784_A/G	ENSMUSR00000464190	RegulatoryFeature	regulatory_region_variant	IMPACT=MODIFIER;BIOTYPE=promoter_flanking_region
9:51311846	rs30029226	G	T	rs30029226	intron_variant	1810046K07Rik	9_51311846_G/T	ENSMUSR00000464190	RegulatoryFeature	regulatory_region_variant	IMPACT=MODIFIER;BIOTYPE=promoter_flanking_region
9:51311944	rs264084322	A	g	rs264084322	intron_variant	1810046K07Rik	9_51311944_A/g	ENSMUSR00000464190	RegulatoryFeature	regulatory_region_variant	IMPACT=MODIFIER;BIOTYPE=promoter_flanking_region
9:51311982	rs30126617	T	A	rs30126617	intron_variant	1810046K07Rik	9_51311982_T/A	ENSMUSR00000464190	RegulatoryFeature	regulatory_region_variant	IMPACT=MODIFIER;BIOTYPE=promoter_flanking_region
9:51312612	rs30081429	C	T*	rs30081429	5_prime_utr_variant intron_variant	1810046K07Rik	9_51312612_C/T	ENSMUSR00000464191	RegulatoryFeature	regulatory_region_variant	IMPACT=MODIFIER;BIOTYPE=promoter
9:51312650	rs36397286	T	C*	rs36397286	5_prime_utr_variant intron_variant	1810046K07Rik	9_51312650_T/C	ENSMUSR00000464191	RegulatoryFeature	regulatory_region_variant	IMPACT=MODIFIER;BIOTYPE=promoter
9:51312763	rs33723289	C	A*	rs33723289	intron_variant upstream_gene_variant	1810046K07Rik	9_51312763_C/A	ENSMUSR00000464191	RegulatoryFeature	regulatory_region_variant	IMPACT=MODIFIER;BIOTYPE=promoter
9:51312799	rs29693153	C	T*	rs29693153	intron_variant upstream_gene_variant	1810046K07Rik	9_51312799_C/T	ENSMUSR00000464191	RegulatoryFeature	regulatory_region_variant	IMPACT=MODIFIER;BIOTYPE=promoter
9:51312800	rs29937597	A	G*	rs29937597	intron_variant upstream_gene_variant	1810046K07Rik	9_51312800_A/G	ENSMUSR00000464191	RegulatoryFeature	regulatory_region_variant	IMPACT=MODIFIER;BIOTYPE=promoter
9:51313012	rs33773306	T	G*	rs33773306	intron_variant upstream_gene_variant	1810046K07Rik	9_51313012_T/G	ENSMUSR00000464191	RegulatoryFeature	regulatory_region_variant	IMPACT=MODIFIER;BIOTYPE=promoter
9:51313025	rs29592937	A	G*	rs29592937	intron_variant upstream_gene_variant	1810046K07Rik	9_51313025_A/G	ENSMUSR00000464191	RegulatoryFeature	regulatory_region_variant	IMPACT=MODIFIER;BIOTYPE=promoter
9:51313080	rs33652867	C	A*	rs33652867	intron_variant upstream_gene_variant	1810046K07Rik	9_51313080_C/A	ENSMUSR00000464191	RegulatoryFeature	regulatory_region_variant	IMPACT=MODIFIER;BIOTYPE=promoter
9:51313250	rs30384173	G	T*	rs30384173	intron_variant upstream_gene_variant	1810046K07Rik	9_51313250_G/T	ENSMUSR00000464191	RegulatoryFeature	regulatory_region_variant	IMPACT=MODIFIER;BIOTYPE=promoter
9:51326923	rs33734391	C	A	rs33734391	intron_variant	1810046K07Rik	9_51326923_C/A	ENSMUSR00000464192	RegulatoryFeature	regulatory_region_variant	IMPACT=MODIFIER;BIOTYPE=promoter
9:51326925	rs30185072	G	T	rs30185072	intron_variant	1810046K07Rik	9_51326925_G/T	ENSMUSR00000464192	RegulatoryFeature	regulatory_region_variant	IMPACT=MODIFIER;BIOTYPE=promoter
9:51327475	rs29684780	A	G	rs29684780	intron_variant	1810046K07Rik	9_51327475_A/G	ENSMUSR00000464192	RegulatoryFeature	regulatory_region_variant	IMPACT=MODIFIER;BIOTYPE=promoter
9:51327623	rs45742142	C	T	rs45742142	intron_variant	1810046K07Rik	9_51327623_C/T	ENSMUSR00000464192	RegulatoryFeature	regulatory_region_variant	IMPACT=MODIFIER;BIOTYPE=promoter
9:51327783	rs30129575	C	T	rs30129575	intron_variant	1810046K07Rik	9_51327783_C/T	ENSMUSR00000464192	RegulatoryFeature	regulatory_region_variant	IMPACT=MODIFIER;BIOTYPE=promoter
9:51327847	rs29635879	C	T	rs29635879	intron_variant	1810046K07Rik	9_51327847_C/T	ENSMUSR00000464192	RegulatoryFeature	regulatory_region_variant	IMPACT=MODIFIER;BIOTYPE=promoter
9:51327903	rs30475482	T	C	rs30475482	intron_variant	1810046K07Rik	9_51327903_T/C	ENSMUSR00000464192	RegulatoryFeature	regulatory_region_variant	IMPACT=MODIFIER;BIOTYPE=promoter
9:51327945	rs30525384	G	A	rs30525384	intron_variant	1810046K07Rik	9_51327945_G/A	ENSMUSR00000464192	RegulatoryFeature	regulatory_region_variant	IMPACT=MODIFIER;BIOTYPE=promoter
9:51328437	rs29590126	C	T	rs29590126	intron_variant	1810046K07Rik	9_51328437_C/T	ENSMUSR00000464192	RegulatoryFeature	regulatory_region_variant	IMPACT=MODIFIER;BIOTYPE=promoter
9:51328469	rs29593098	C	T	rs29593098	intron_variant	1810046K07Rik	9_51328469_C/T	ENSMUSR00000464192	RegulatoryFeature	regulatory_region_variant	IMPACT=MODIFIER;BIOTYPE=promoter
9:51328728	rs36739351	A	G	rs36739351	intron_variant	1810046K07Rik	9_51328728_A/G	ENSMUSR00000464192	RegulatoryFeature	regulatory_region_variant	IMPACT=MODIFIER;BIOTYPE=promoter
9:51335233	rs30112405	T	G	rs30112405	-	-	9_51335233_T/G	ENSMUSR00000273869	RegulatoryFeature	regulatory_region_variant	IMPACT=MODIFIER;BIOTYPE=promoter_flanking_region
9:51335233	rs30112405	T	G	rs30112405	-	-	9_51335233_T/G	ENSMUSR00000464193	RegulatoryFeature	regulatory_region_variant	IMPACT=MODIFIER;BIOTYPE=CTCF_binding_site
9:51335737	rs36415693	G	A	rs36415693	-	-	9_51335737_G/A	ENSMUSR00000273869	RegulatoryFeature	regulatory_region_variant	IMPACT=MODIFIER;BIOTYPE=promoter_flanking_region
9:51335737	rs36415693	G	A	rs36415693	-	-	9_51335737_G/A	ENSMUSR00000464193	RegulatoryFeature	regulatory_region_variant	IMPACT=MODIFIER;BIOTYPE=CTCF_binding_site
9:51335775	rs30231340	C	T	rs30231340	-	-	9_51335775_C/T	ENSMUSR00000273869	RegulatoryFeature	regulatory_region_variant	IMPACT=MODIFIER;BIOTYPE=promoter_flanking_region
9:51335775	rs30231340	C	T	rs30231340	-	-	9_51335775_C/T	ENSMUSR00000464193	RegulatoryFeature	regulatory_region_variant	IMPACT=MODIFIER;BIOTYPE=CTCF_binding_site
9:51335864	rs47514147	T	C	rs47514147	-	-	9_51335864_T/C	ENSMUSR00000273869	RegulatoryFeature	regulatory_region_variant	IMPACT=MODIFIER;BIOTYPE=promoter_flanking_region
9:51335864	rs47514147	T	C	rs47514147	-	-	9_51335864_T/C	ENSMUSR00000464193	RegulatoryFeature	regulatory_region_variant	IMPACT=MODIFIER;BIOTYPE=CTCF_binding_site
9:51335893	rs47430731	A	G	rs47430731	-	-	9_51335893_A/G	ENSMUSR00000273869	RegulatoryFeature	regulatory_region_variant	IMPACT=MODIFIER;BIOTYPE=promoter_flanking_region
9:51335893	rs47430731	A	G	rs47430731	-	-	9_51335893_A/G	ENSMUSR00000464193	RegulatoryFeature	regulatory_region_variant	IMPACT=MODIFIER;BIOTYPE=CTCF_binding_site
9:51335982	rs241145330	T	G	rs241145330	-	-	9_51335982_T/G	ENSMUSR00000273869	RegulatoryFeature	regulatory_region_variant	IMPACT=MODIFIER;BIOTYPE=promoter_flanking_region
9:51335982	rs241145330	T	G	rs241145330	-	-	9_51335982_T/G	ENSMUSR00000464193	RegulatoryFeature	regulatory_region_variant	IMPACT=MODIFIER;BIOTYPE=CTCF_binding_site
9:51335999	rs258746916	G	A	rs258746916	-	-	9_51335999_G/A	ENSMUSR00000273869	RegulatoryFeature	regulatory_region_variant	IMPACT=MODIFIER;BIOTYPE=promoter_flanking_region
9:51335999	rs258746916	G	A	rs258746916	-	-	9_51335999_G/A	ENSMUSR00000464193	RegulatoryFeature	regulatory_region_variant	IMPACT=MODIFIER;BIOTYPE=CTCF_binding_site
9:51336057	rs223251926	G	A	rs223251926	-	-	9_51336057_G/A	ENSMUSR00000273869	RegulatoryFeature	regulatory_region_variant	IMPACT=MODIFIER;BIOTYPE=promoter_flanking_region
9:51353682	rs30296397	A	G	rs30296397	-	-	9_51353682_A/G	ENSMUSR00000464194	RegulatoryFeature	regulatory_region_variant	IMPACT=MODIFIER;BIOTYPE=CTCF_binding_site
9:51353794	rs29645642	A	G	rs29645642	-	-	9_51353794_A/G	ENSMUSR00000464194	RegulatoryFeature	regulatory_region_variant	IMPACT=MODIFIER;BIOTYPE=CTCF_binding_site
9:51356596	rs30130241	T	G	rs30130241	-	-	9_51356596_T/G	ENSMUSR00000464195	RegulatoryFeature	regulatory_region_variant	IMPACT=MODIFIER;BIOTYPE=promoter_flanking_region
9:51356597	rs33666980	T	A	rs33666980	-	-	9_51356597_T/A	ENSMUSR00000464195	RegulatoryFeature	regulatory_region_variant	IMPACT=MODIFIER;BIOTYPE=promoter_flanking_region
9:51379734	rs49338728	C	T	rs49338728	-	-	9_51379734_C/T	ENSMUSR00000464196	RegulatoryFeature	regulatory_region_variant	IMPACT=MODIFIER;BIOTYPE=promoter_flanking_region
9:51379864	rs30175134	C	T	rs30175134	-	-	9_51379864_C/T	ENSMUSR00000464196	RegulatoryFeature	regulatory_region_variant	IMPACT=MODIFIER;BIOTYPE=promoter_flanking_region
9:51379891	rs30289960	T	C	rs30289960	-	-	9_51379891_T/C	ENSMUSR00000464196	RegulatoryFeature	regulatory_region_variant	IMPACT=MODIFIER;BIOTYPE=promoter_flanking_region
9:51379892	rs30179068	G	C	rs30179068	-	-	9_51379892_G/C	ENSMUSR00000464196	RegulatoryFeature	regulatory_region_variant	IMPACT=MODIFIER;BIOTYPE=promoter_flanking_region
9:51379905	rs47906368	A	G	rs47906368	-	-	9_51379905_A/G	ENSMUSR00000464196	RegulatoryFeature	regulatory_region_variant	IMPACT=MODIFIER;BIOTYPE=promoter_flanking_region
9:51397818	rs29841781	T	A	rs29841781	-	-	9_51397818_T/A	ENSMUSR00000273875	RegulatoryFeature	regulatory_region_variant	IMPACT=MODIFIER;BIOTYPE=enhancer
[truncated: 3,895 more rows]
