# Supplementary material for: Adiposity QTL Adip20 decomposes into at least four loci when dissected using congenic strains
Source: PLoS One. 2017 Dec 1;12(12):e0188972. doi: 10.1371/journal.pone.0188972 (PMC5711020; doi:10.1371/journal.pone.0188972)
Supplement: S10 Table — Sorting Intolerant From Tolerant (SIFT) prediction of missense and stop codon gain/loss sequence variants of genes residing within the 4 adiposity QTL regions on chromosome 9. (XLSX) [file pone.0188972.s010.xlsx]

## Sheet: Sheet1
QTL	GENE	TYPE	rs#	Position, bp	B6_ALLELE	129_ALLELE	AMINO_ACID_CHANGE	REGION	SIFT_PREDICTION
QTL1	Arhgef12	Missense	rs29892489	42971205	C	T	A⇒T	CDS	TOLERATED
QTL1	Mfrp	Missense	rs245518944	44102517	G	T	R⇒L	CDS	TOLERATED
QTL1	C1qtnf5	Missense	rs32590510	44108487	A	T	Y⇒F	CDS	TOLERATED
QTL1	Rnf26	Missense	rs258079845	44112478	T	C	S⇒G	CDS	TOLERATED
QTL1	Rnf26	Missense	rs237488715	44112694	G	C	L⇒V	CDS	TOLERATED
QTL2	Plet1	Missense	rs29794929	50494569	T	G	S⇒A	CDS	TOLERATED
QTL2	Plet1	Missense	rs32735778	50501102	C	T	S⇒L	CDS	TOLERATED
QTL2	Plet1	Missense	rs33759675	50504417	G	A	A⇒T	CDS	TOLERATED
QTL2	Pts	Missense	rs30353028	50528620	T	C	D⇒G	CDS	TOLERATED
QTL2	Bco2	Missense	rs6386942	50536299	C	G	A⇒P	CDS	TOLERATED
QTL2	Bco2	Missense	rs6386944	50536302	C	T	A⇒T	CDS	TOLERATED
QTL2	Pih1d2	Missense	rs228989571	50619816	A	C	Q⇒P	CDS	DELETERIOUS
QTL2	Pih1d2	Missense	rs48262782	50621708	C	T	A⇒V	CDS	TOLERATED
QTL2	Pih1d2	Missense	rs251001106	50621788	G	A	V⇒I	CDS	TOLERATED
QTL2	Pih1d2	Missense	rs32747743	50624966	C	T	A⇒V	CDS	TOLERATED
QTL2	Dlat	Missense	rs48577256	50636543	G	A	A⇒V	CDS	TOLERATED
QTL2	Dlat	Missense	rs32747594	50659262	G	T	R⇒S	CDS	TOLERATED
QTL2	Dixdc1	Missense	rs47690621	50669526	C	T	V⇒I	CDS	TOLERATED
QTL2	Dixdc1	Missense	rs29887554	50682604	C	T	S⇒N	CDS	TOLERATED
QTL2	Hspb2	Missense	rs29794528	50751668	C	T	A⇒T	CDS	TOLERATED
QTL2	1110032A03Rik	Stop codon	rs32749244	50763858	A	G	Ter[*] [OPA] ⇒ Q [Gln]	CDS
QTL2	1110032A03Rik	Missense	rs29601109	50763885	C	T	V⇒I	CDS	TOLERATED
QTL2	Fdxacb1	Missense	rs49522820	50770691	T	C	L⇒S	CDS	DELETERIOUS
QTL2	Sik2	Missense	rs29881697	50895683	T	C	Q⇒R	CDS	TOLERATED
QTL2	Sik2	Missense	rs222549570	50896707	C	T	S⇒N	CDS	TOLERATED
QTL2	Layn	Missense	rs33773426	51057643	T	G	T⇒P	CDS	TOLERATED
QTL2	Layn	Missense	rs252220084	51062243	G	T	P⇒T	CDS	TOLERATED
QTL2	Layn	Missense	rs215566305	51063246	A	T	W⇒R	CDS	TOLERATED
QTL2	Btg4	Missense	rs13461391	51116640	A	G	I⇒V	CDS	TOLERATED
QTL2	Btg4	Missense	rs13461390	51117988	A	G	I⇒V	CDS	TOLERATED
QTL2	Btg4	Missense	rs32767530	51119206	G	A	C⇒Y	CDS	TOLERATED
QTL2	Gm684	Missense	rs216441996	51270627	G	A	A⇒V	CDS	TOLERATED
QTL2	Gm684	Missense	rs29872866	51270849	G	C	S⇒C	CDS	DELETERIOUS (WARNING LOW CONFIDENCE)
QTL2	Gm684	Missense	rs218380708	51277610	T	C	T⇒A	CDS	TOLERATED
QTL2	Gm7293	Missense	rs221610070	51623228	C	A	A⇒D	CDS	DELETERIOUS
QTL2	Zc3h12c	Missense	rs51475643	52144261	C	T	V⇒I	CDS	TOLERATED
QTL2	Exph5	Missense	rs29592244	53377427	T	A	V⇒D	CDS	TOLERATED
QTL2	Atm	Missense	rs29639170	53454750	G	A	T⇒M	CDS	TOLERATED
QTL2	Atm	Missense	rs48455466	53458931	T	G	I⇒L	CDS	TOLERATED
QTL2	Gm16380	Missense	rs30477887	53884112	T	G	S⇒A	CDS	TOLERATED
QTL2	Gm16380	Missense	rs33645468	53884119	T	C	L⇒P	CDS	TOLERATED
QTL2	Gm16380	Missense	rs29638983	53884359	A	G	Q⇒R	CDS	TOLERATED
QTL2	Gm16380	Missense	rs29645267	53884418	G	C	A⇒P	CDS	DELETERIOUS
QTL3	Gldn	Missense	rs29736523	54286770	T	C	S⇒P	CDS	TOLERATED
QTL4	Atrip	Missense	rs33714019	109060290	C	T	A⇒T	CDS	TOLERATED
QTL4	Atrip	Missense	rs48524204	109061553	A	G	W⇒R	CDS	TOLERATED
QTL4	Atrip	Missense	rs51503476	109065573	G	A	H⇒Y	CDS	TOLERATED
QTL4	Plxnb1	Missense	rs29588950	109100417	G	A	V⇒I	CDS	TOLERATED
QTL4	Fbxw21	Missense	rs30173188	109145537	T	C	H⇒R	CDS	TOLERATED
QTL4	Fbxw15	Missense	rs217488767	109568226	G	T	A⇒E	CDS	TOLERATED
QTL4	Nme6	Missense	rs50303549	109842593	A	G	E⇒G	CDS	TOLERATED
QTL4	Nme6	Missense	rs50576721	109842622	A	G	T⇒A	CDS
QTL4	Camp	Stop codon	rs48466509	109847437	A	G	Ter[*] [OPA] ⇒ Q [Gln]	CDS
QTL4	Cdc25a	Missense	rs29886542	109889062	G	A	G⇒S	CDS	TOLERATED
QTL4	DHX30;	Missense	rs30086459	110087441	G	A	R⇒W	CDS	DELETERIOUS
QTL4	Cspg5	Missense	rs13480415	110247147	C	A	T⇒N	CDS	TOLERATED
QTL4	Prss50	Missense	rs30897434	110858292	T	C	I⇒T	CDS	TOLERATED
QTL4	Prss50	Missense	rs47515488	110861361	A	G	I⇒V	CDS	TOLERATED
QTL4	Prss50	Missense	rs49514252	110862488	G	A	V⇒M	CDS	TOLERATED
QTL4	Als2cl	Missense	rs47524244	110885836	A	G	N⇒S	CDS	TOLERATED
QTL4	Als2cl	Missense	rs262810220	110889234	C	T	R⇒C	CDS	TOLERATED
QTL4	Als2cl	Missense	rs33302889	110895311	G	A	R⇒H	CDS	TOLERATED
QTL4	Als2cl	Missense	rs33299405	110898453	T	C	L⇒P	CDS	TOLERATED
QTL4	Als2cl	Missense	rs30289211	110898487	A	T	E⇒D	CDS	TOLERATED
QTL4	Gm590	Missense	rs45723696	110914950	C	T	A⇒T	CDS	TOLERATED
QTL4	Tdgf1	Missense	rs50172246	110940784	C	T	G⇒R	CDS	TOLERATED
QTL4	Lrrc2	Missense	rs30428003	110960830	G	C	E⇒Q	CDS	TOLERATED
QTL4	Lrrc2	Missense	rs33308988	110966500	C	T	P⇒S	CDS	DELETERIOUS
QTL4	Lrrc2	Missense	rs33308990	110966521	C	A	H⇒N	CDS	TOLERATED
QTL4	Rtp3	Missense	rs48864210	110986491	G	A	P⇒S	CDS	TOLERATED
QTL4	Rtp3	Missense	rs50869682	110986640	A	G	V⇒A	CDS	TOLERATED
QTL4	Rtp3	Missense	rs245169825	110986677	G	A	P⇒S	CDS	TOLERATED
QTL4	Ltf	Missense	rs30444735	111020877	A	G	Q⇒R	CDS	TOLERATED
QTL4	Ccrl2	Missense	rs33629000	111055408	C	T	E⇒K	CDS	DELETERIOUS
QTL4	Ccrl2	Missense	rs29890703	111055428	T	G	Y⇒S	CDS	TOLERATED
QTL4	Ccrl2	Missense	rs33308147	111055960	T	C	I⇒V	CDS	TOLERATED
QTL4	Mlh1	Missense	rs33310517	111236002	C	T	M⇒I	CDS	TOLERATED
QTL4	Mlh1	Missense	rs50772219	111241435	C	A	G⇒V	CDS	TOLERATED
QTL4	Mlh1	Missense	rs46998253	111241476	C	A	E⇒D	CDS	TOLERATED
QTL4	Mlh1	Missense	rs33306065	111256107	A	T	F⇒I	CDS	DELETERIOUS
QTL4	Trank1	Missense	rs29587244	111362284	G	A	V⇒I	CDS	TOLERATED
QTL4	Trank1	Missense	rs33320659	111365224	G	T	G⇒V	CDS	TOLERATED
QTL4	Trank1	Missense	rs223270943	111366522	G	A	G⇒R	CDS	TOLERATED
QTL4	Trank1	Missense	rs30133170	111366941	C	A	D⇒E	CDS	TOLERATED
QTL4	Trank1	Missense	rs33319196	111390446	A	C	M⇒L	CDS	TOLERATED
QTL4	Trank1	Missense	rs33319198	111390962	C	T	H⇒Y	CDS	DELETERIOUS
QTL4	Trank1	Missense	rs33319202	111391338	G	A	R⇒H	CDS	TOLERATED
QTL4	Trank1	Missense	rs33319977	111392469	T	C	V⇒A	CDS	TOLERATED
QTL4	Trank1	Missense	rs30477927	111393776	A	G	Q⇒R	CDS	TOLERATED
QTL4	Dclk3	Missense	rs29979500	111468418	G	T	K⇒N	CDS	TOLERATED
QTL4	Dclk3	Missense	rs33321947	111468572	G	A	G⇒S	CDS	TOLERATED
QTL4	Crtap	Missense	rs228702163	114390499	C	T	S⇒N	CDS	TOLERATED
QTL4	Crtap	Missense	rs45977451	114390581	T	C	T⇒A	CDS	TOLERATED
QTL4	Glb1	Missense	rs48674720	114464107	A	G	N⇒D	CDS	TOLERATED
QTL4	Glb1	Missense	rs38123790	114464173	G	A	G⇒R	CDS	TOLERATED
QTL4	Osbpl10	Missense	rs30522845	114978961	G	A	S⇒N	CDS	TOLERATED
QTL4	Stt3b	Missense	rs29829423	115253952	T	C	I⇒V	CDS	TOLERATED
QTL4	Azi2	Missense	rs46739913	118049317	G	T	G⇒V	CDS	DELETERIOUS (WARNING LOW CONFIDENCE)
QTL4	Cmc1	Missense	rs13459118	118115380	T	C	I⇒M	CDS	TOLERATED
